# Supplementary material for: Refining transcriptional programs in kidney development by integration of deep RNA-sequencing and array-based spatial profiling
Source: BMC Genomics. 2011 Sep 5;12:441. doi: 10.1186/1471-2164-12-441 (PMC3180702; doi:10.1186/1471-2164-12-441)
Supplement: Additional file 1 — RPKM for RefSeq loci. RPKM calculation and tag abundance of non-redundant RefSeq loci (RefSeq loci compiled by UCSC Genome Browser). [file 1471-2164-12-441-S1.XLS]

## Sheet: Sheet1
Supplementary Table 1: Normalized countes (RPKM) for Mouse RefSeq (NM only) genes
RefSeq_ID	Tag Counts	RPKM	Gene Name
NM_008590	209272	738.497	Mest
NM_011655	186133	655.6	Tubb5
NM_008143	146717	977.021	Gnb2l1
NM_008302	143213	532.193	Hsp90ab1
NM_007393	141280	696.771	Actb
NM_010106	100000	520.752	Eef1a1
NM_009095	65599	826.978	Rps5
NM_020600	31532	492.886	Rps14
NM_016774	102969	482.538	Atp5b
NM_024212	74554	459.672	Rpl4
NM_007907	141740	419.202	Eef2
NM_009536	86624	388.734	Ywhae
NM_175015	28326	388.648	Atp5g3
NM_021278	26249	364.989	Tmsb4x
NM_010514	164346	364.112	Igf2
NM_007505	91460	350.5	Atp5a1
NM_007687	43537	342.569	Cfl1
NM_009870	46878	324.463	Cdk4
NM_011149	33263	322.798	Ppib
NM_016697	81914	321.319	Gpc3
NM_018796	30525	311.136	Eef1b2
NM_022310	86599	308.401	Hspa5
NM_007591	64281	308.213	Calr
NM_012052	71205	305.557	Rps3
NM_001161624	62805	301.757	Cdkn1c
NM_009825	75492	287.767	Serpinh1
NM_011631	84589	285.63	Hsp90b1
NM_009242	69462	281.481	Sparc
NM_019791	81035	274.325	Maged1
NM_007750	15371	262.753	Cox8a
NM_009438	31465	261.495	Rpl13a
NM_012053	24114	260.617	Rpl8
NM_019693	47431	254.392	Bat1a
NM_010345	135968	252.585	Grb10
NM_008047	94810	244.742	Fstl1
NM_010890	235896	244.321	Nedd4
NM_009941	17543	240.7	Cox4i1
NM_009930	142112	237.992	Col3a1
NM_011032	60422	221.791	P4hb
NM_018853	10584	210.691	Rplp1
NM_001109988	56561	209.684	D0H4S114
NM_016806	91807	209.375	Hnrnpa2b1
NM_001012336	21334	208.774	Mdk
NM_011701	40516	205.811	Vim
NM_007475	29510	202.447	Rplp0
NM_021473	29588	198.166	Akr1a4
NM_172086	13246	195.258	Rpl32
NM_010886	10193	193.009	Ndufa4
NM_031868	28160	192.477	Ppp1ca
NM_144900	74270	189.671	Atp1a1
NM_009861	43093	188.925	Cdc42
NM_007450	21470	181.342	Slc25a4
NM_173011	32516	178.297	Idh2
NM_007438	27210	176.283	Aldoa
NM_007748	10064	175.908	Cox6a1
NM_010227	156257	174.402	Flna
NM_008142	58531	173.549	Gnb1
NM_025567	22039	171.961	Cyc1
NM_009846	33250	170.576	Cd24a
NM_011099	40030	170.132	Pkm2
NM_199080	128087	168.758	Ddx17
NM_009768	31715	168.644	Bsg
NM_030700	37368	168.26	Maged2
NM_008197	41278	168.002	H1f0
NM_026147	9041	167.785	Rps20
NM_011588	57242	164.491	Trim28
NM_001136085	61591	162.181	Uba1
NM_013493	37834	161.832	Cnbp
NM_009091	9003	160.987	Rps15
NM_033561	41006	158.581	Eif4h
NM_029767	11735	155.514	Rps9
NM_010239	14275	153.568	Fth1
NM_013686	39937	153.491	Tcp1
NM_010219	35544	152.809	Fkbp4
NM_177301	34977	152.126	Hnrnpl
NM_027360	5948	151.817	2010107E04Rik
NM_001166590	23519	151.423	Eif5a
NM_011072	14104	151.378	Pfn1
NM_015735	67355	150.732	Ddb1
NM_009225	18110	150.506	Snrpb
NM_008945	15320	150.395	Psmb4
NM_009750	14973	148.712	Ngfrap1
NM_008946	16509	148.458	Psmb6
NM_010517	32904	148.375	Igfbp4
NM_013507	123374	148.116	Eif4g2
NM_010578	66534	147.794	Itgb1
NM_008972	18896	147.685	Ptma
NM_007631	59936	147.097	Ccnd1
NM_016805	57618	146.263	Hnrnpu
NM_007637	27617	145.442	Cct5
NM_053102	23535	145.3	42248
NM_011358	29507	144.453	Sfrs2
NM_008617	19847	144.228	Mdh2
NM_008410	27311	143.587	Itm2b
NM_011179	41785	142.489	Psap
NM_001001491	31699	141.842	Tpm4
NM_008640	31979	139.936	Laptm4a
NM_008211	29841	139.491	H3f3b
NM_011434	9638	138.565	Sod1
NM_008138	32324	138.327	Gnai2
NM_007952	38936	137.297	Pdia3
NM_007636	28875	137.108	Cct2
NM_009128	80089	136.879	Scd2
NM_007479	29866	136.258	Arf4
NM_010347	19699	136.244	Aes
NM_001139513	26886	136.129	Raly
NM_011239	12435	135.971	Ranbp1
NM_007512	7862	135.889	Atpif1
NM_025352	7015	130.969	Uqcrq
NM_010309	70153	130.817	Gnas
NM_021510	31063	130.005	Hnrnph1
NM_008618	27178	129.314	Mdh1
NM_009931	91667	129.099	Col4a1
NM_026499	49109	129.095	Sfrs6
NM_009716	23902	129.088	Atf4
NM_001171036	38701	128.629	Tmbim6
NM_009098	12072	128.239	Rps8
NM_019830	17508	128.23	Prmt1
NM_027959	29217	128.091	Pdia6
NM_001136081	37399	128.048	Ssrp1
NM_009112	8914	127.762	S100a10
NM_054102	69049	127.711	Ivns1abp
NM_001048061	34848	127.565	Hnrnpab
NM_145139	25908	127.504	Eif3l
NM_001110499	58442	126.943	Canx
NM_133668	20507	126.355	Slc25a3
NM_133796	37016	126.226	Arhgdia
NM_139149	24841	125.502	Fus
NM_145941	73561	125.217	Eif4g1
NM_008321	12801	125.139	Id3
NM_010684	30118	124.429	Lamp1
NM_009836	26062	124.068	Cct3
NM_184053	45373	123.961	Calu
NM_007471	41089	122.652	App
NM_207652	63482	121.74	Tsc22d1
NM_009838	28185	121.004	Cct6a
NM_018799	14313	120.564	Eif3i
NM_053071	6445	119.37	Cox6c
NM_008495	10221	119.027	Lgals1
NM_025379	12742	118.589	Cox7b
NM_026061	8096	117.667	Ndufb8
NM_008248	7242	117.132	Hint1
NM_025313	11700	117.079	Atp5d
NM_026155	36194	116.878	Ssr3
NM_028659	9679	116.652	Eif3k
NM_026988	14456	116.602	Ptms
NM_020615	22484	116.435	Atp5c1
NM_008672	28508	116.333	Nap1l4
NM_009721	30189	116.122	Atp1b1
NM_010807	19833	115.409	Marcksl1
NM_133808	76625	114.437	Hdlbp
NM_010496	15425	112.974	Id2
NM_011034	17117	112.538	Prdx1
NM_178602	29781	112.281	Grinl1a
NM_010312	19001	112.25	Gnb2
NM_010738	9949	111.941	Ly6a
NM_027289	16871	111.471	Nt5dc2
NM_021505	32837	110.92	Anapc5
NM_011512	33710	109.693	Surf4
NM_009156	8282	109.443	Sepw1
NM_007840	41346	109.429	Ddx5
NM_011185	12159	109.34	Psmb1
NM_016755	8868	108.706	Atp5j
NM_001136069	20981	107.694	Ldha
NM_025983	4760	107.114	Atp5e
NM_009837	22546	106.838	Cct4
NM_001037279	7760	106.471	2700094K13Rik
NM_146087	22959	106.255	Csnk1a1
NM_007590	25150	106.116	Calm3
NM_007638	27919	106.077	Cct7
NM_134129	23458	105.473	Prpf19
NM_009795	16187	105.456	Capns1
NM_016956	6880	105.075	Hbb-b2
NM_009022	25526	105.038	Aldh1a2
NM_021880	37460	105.022	Prkar1a
NM_175403	66240	103.681	Mlec
NM_009079	22696	103.648	Rpl22
NM_012015	22795	103.491	H2afy
NM_020582	5291	103.338	Atp5j2
NM_019817	19491	103.172	Copz1
NM_009840	26382	102.794	Cct8
NM_007585	15078	102.235	Anxa2
NM_019411	21172	102.199	Ppp2ca
NM_008492	14057	101.518	Ldhb
NM_026211	15794	101.407	Tmed9
NM_145625	41885	101.248	Eif4b
NM_029999	33221	100.879	Lbh
NM_009983	21139	100.786	Ctsd
NM_008683	6509	100.73	Nedd8
NM_008722	13601	100.644	Npm1
NM_008776	9375	100.391	Pafah1b3
NM_173374	56693	100.374	Sfrs1
NM_007743	55346	100.256	Col1a2
NM_134117	26390	100.186	Pkdcc
NM_026420	15243	99.7245	Paip2
NM_011712	10875	99.5228	Wbp5
NM_001102455	38662	97.5054	Aplp2
NM_011545	12738	96.5585	Tcf21
NM_009787	26366	96.5536	Pdia4
NM_025899	19391	95.9891	Uqcrc2
NM_001159529	11835	95.9598	Cox7a2l
NM_011187	9975	95.9026	Psmb7
NM_025641	5605	95.6366	Uqcrh
NM_008060	39394	95.4995	Ganab
NM_025797	7606	94.6054	Cyb5
NM_134118	11853	94.2198	Tecr
NM_010233	83997	94.1455	Fn1
NM_178880	93697	94.0833	Son
NM_029872	26956	93.8098	Hnrnpa0
NM_007842	46413	93.7341	Dhx9
NM_009687	11903	93.5792	Apex1
NM_029576	18156	92.1776	Rab1b
NM_025407	16355	92.0093	Uqcrc1
NM_175229	84683	91.7359	Srrm2
NM_011970	8339	91.7217	Psmb2
NM_080633	27192	91.5201	Aco2
NM_011563	9246	91.4417	Prdx2
NM_011543	14249	91.298	Skp1a
NM_029568	14787	91.0505	Mfap4
NM_016906	29659	90.9216	Sec61a1
NM_007589	11862	90.8794	Calm2
NM_019653	32654	90.5935	Wsb1
NM_028364	18992	90.3648	Puf60
NM_010772	22943	90.1488	Maz
NM_001170341	14914	90.1055	Mlf2
NM_018753	26795	89.9564	Ywhab
NM_001080385	11201	89.1892	Clta
NM_001009818	47920	89.1443	40787
NM_023665	13520	89.0147	D4Wsu53e
NM_019880	18295	88.8638	Mtch1
NM_146083	21568	88.5948	Sfrs7
NM_183355	65680	88.5516	Pbx1
NM_025562	7451	88.5401	Fis1
NM_007838	19840	88.2265	Ddost
NM_009388	30365	88.2096	Tkt
NM_019419	20041	87.4916	Arl6ip1
NM_013765	4196	87.4519	Rps26
NM_026444	26490	87.2658	Cs
NM_025947	6387	86.7389	Dynlrb1
NM_001037761	15330	86.7141	Capzb
NM_028044	18632	86.6602	Cnn3
NM_010481	28278	86.6026	Hspa9
NM_019749	10425	86.5614	Gabarap
NM_007603	32984	86.4867	Capn6
NM_019793	15986	86.1861	Tspan3
NM_019402	16581	86.1533	Pabpn1
NM_145569	25923	86.1288	Mat2a
NM_133655	14015	86.0127	Cd81
NM_009224	15078	85.705	Snrnp70
NM_001009935	25751	85.649	Txnip
NM_026323	6499	85.5174	Wfdc2
NM_001160235	46507	85.3064	Fam168b
NM_008951	11458	85.2601	Psmd4
NM_008817	60576	85.1965	Peg3
NM_011874	13125	85.1503	Psmc4
NM_025326	10213	85.0285	Tmem176a
NM_009790	36456	84.8871	Calm1
NM_023172	5885	84.2184	Ndufb9
NM_024171	4976	83.9813	Sec61b
NM_009103	36002	83.9139	Rrm1
NM_026095	5427	83.7075	Snrpd3
NM_009672	18753	83.6322	Anp32a
NM_008379	53022	83.5956	Kpnb1
NM_019748	16771	83.5077	Sae1
NM_139144	48197	83.4291	Ogt
NM_018777	13422	83.3618	Cldn6
NM_026309	5638	83.2409	Lsm3
NM_016690	24468	82.8909	Hnrpdl
NM_013502	20006	82.689	Ctbp1
NM_009169	4354	82.613	Shfm1
NM_009009	31809	82.2255	Rad21
NM_025841	16268	82.1001	Kdelr2
NM_001076789	79059	81.9646	Cbx5
NM_001038231	6534	81.9279	Banf1
NM_133937	9620	81.8469	6720456B07Rik
NM_008538	36699	81.6763	Marcks
NM_001164207	17929	81.6379	Tmem176b
NM_020486	21045	81.4543	Bcam
NM_024499	16967	81.1859	Sgta
NM_016891	19607	80.968	Ppp2r1a
NM_024427	28391	80.7134	Tpm1
NM_026416	9186	80.6589	S100a16
NM_029804	21904	80.5937	Hnrnpm
NM_024406	5539	80.5035	Fabp4
NM_001111066	14712	80.4347	Fkbp8
NM_016742	21024	79.7496	Cdc37
NM_011528	10398	79.5977	Taldo1
NM_013725	5877	79.5808	Rps11
NM_008212	14689	79.5619	Hadh
NM_025848	10951	79.4566	Sdhd
NM_133950	12985	79.3256	Kdelr1
NM_010683	64880	79.3018	Lamc1
NM_008231	19081	79.1819	Hdgf
NM_011623	44294	79.098	Top2a
NM_144870	8171	79.0479	Ndufs8
NM_001130408	16876	78.9659	Arf1
NM_001003908	51958	78.7848	Cltc
NM_023627	15390	78.0072	Isyna1
NM_026703	6175	77.8456	Ndufa8
NM_021567	16835	77.7586	Pcbp4
NM_010721	23707	77.6584	Lmnb1
NM_009031	18873	77.3881	Rbbp7
NM_008258	11244	77.1369	Hn1
NM_011694	14596	76.9989	Vdac1
NM_138659	61659	76.7853	Prpf8
NM_025710	10804	76.6586	Uqcrfs1
NM_001002927	11604	76.5622	Penk
NM_013506	26621	76.4985	Eif4a2
NM_010771	36720	76.4966	Matr3
NM_001110145	17141	76.4798	Ssb
NM_008948	13397	76.383	Psmc3
NM_022423	15870	76.2501	Rnf187
NM_001165894	21970	76.0885	Akt1
NM_021895	31125	76.0872	Actn4
NM_009866	34293	75.7785	Cdh11
NM_001130169	19179	75.6462	Zfp207
NM_026129	10090	75.6243	Erp29
NM_022891	9646	75.58	Rpl23
NM_017382	18925	75.5723	Rab11a
NM_016737	17617	75.529	Stip1
NM_030109	26168	75.406	Sf3b2
NM_029565	12479	75.394	Tmem59
NM_019953	8226	75.3545	Cnpy2
NM_145422	16005	75.3444	D10Wsu52e
NM_013902	7637	75.2891	Fkbp3
NM_001136071	15547	75.2415	Lsp1
NM_022656	45049	75.1321	Nisch
NM_009774	16572	75.1284	Bub3
NM_144903	15681	74.8019	Aldob
NM_080635	9855	74.7652	Eif3h
NM_146093	8246	74.3677	Ubxn1
NM_031179	49418	74.3525	Sf3b1
NM_011119	19381	74.2427	Pa2g4
NM_019824	6736	74.0027	Arpc3
NM_009655	39338	73.9026	Alcam
NM_025939	18827	73.7272	Paics
NM_008704	9746	73.5192	Nme1
NM_001077529	5039	73.4657	Nme2
NM_026545	11902	73.2862	Psmd8
NM_025840	14699	73.1906	Bzw2
NM_198102	14346	73.1132	Tra2a
NM_153064	12591	73.0392	Ndufs2
NM_008944	7411	72.9839	Psma2
NM_008567	22703	72.9083	Mcm6
NM_008482	45161	72.8161	Lamb1-1
NM_008566	26738	72.7931	Mcm5
NM_146194	28559	72.7146	Picalm
NM_025628	3934	72.5745	Cox6b1
NM_022996	7285	72.4321	Ndfip1
NM_010209	12665	72.4312	Fh1
NM_007747	5358	72.1337	Cox5a
NM_024225	20097	72.122	Snx5
NM_010470	26893	72.0984	Hp1bp3
NM_017472	10626	71.8914	Snx3
NM_023281	21957	71.5484	Sdha
NM_022417	15531	71.4875	Itm2c
NM_011565	16220	71.4466	Tead2
NM_008908	9847	71.3353	Ppic
NM_197979	3375	71.2979	Uqcr10
NM_146200	22022	71.1876	Eif3c
NM_009859	18272	71.1352	39326
NM_025987	4268	71.0032	Ndufa6
NM_007663	21788	70.9729	Cdh16
NM_016777	23986	70.8272	Nasp
NM_023603	26507	70.819	Sfpq
NM_021604	51913	70.6862	Agrn
NM_025824	21446	70.5247	Bzw1
NM_023579	34692	70.3678	Ipo5
NM_013472	20080	70.3008	Anxa6
NM_008160	6390	70.2844	Gpx1
NM_029711	12043	70.254	Arpc2
NM_145556	56167	70.1994	Tardbp
NM_010240	7308	70.1888	Ftl1
NM_025546	13835	70.0872	Rsl1d1
NM_053119	11205	70.0125	Echs1
NM_001083897	17695	69.9708	Mpzl1
NM_008019	12314	69.9088	Fkbp1a
NM_021500	15927	69.7274	Maea
NM_024456	11769	69.7031	Rab5c
NM_011018	14938	69.5831	Sqstm1
NM_031193	11448	69.5257	Ren2
NM_031392	30537	69.5236	Wdr6
NM_033525	27747	69.4887	Npnt
NM_001033305	3980	69.4357	Ndufb6
NM_172707	29928	69.2885	Ppp1cb
NM_033444	8592	69.0641	Clic1
NM_001168227	17646	68.9864	Morf4l2
NM_009945	5578	68.9205	Cox7a2
NM_009120	19172	68.6438	Sar1a
NM_015827	22420	68.6396	Copb2
NM_022004	13186	68.5514	Fxyd6
NM_028071	12056	68.5276	Cotl1
NM_008251	8824	68.5055	Hmgn1
NM_010817	11745	68.4299	Psmd7
NM_008546	7925	68.4257	Mfap2
NM_011969	6466	68.3756	Psma7
NM_008564	24680	68.2068	Mcm2
NM_018749	13960	68.0916	Eif3d
NM_001035226	37586	68.0717	Xpo1
NM_011873	13312	68.0669	Dazap2
NM_025570	4845	67.8756	Mrpl20
NM_013536	7603	67.8462	Emg1
NM_026377	11528	67.8445	6330577E15Rik
NM_001111320	17748	67.8199	Idh1
NM_001033966	6827	67.5181	Ak2
NM_001159719	23606	67.3773	37500
NM_011653	11503	67.3569	Tuba1a
NM_024219	8415	67.2929	Hsbp1
NM_023402	6782	67.2874	Myl12b
NM_001159518	8752	67.2183	Igfbp7
NM_001042614	15669	67.2083	Sepp1
NM_025814	48187	67.1537	Serbp1
NM_133953	31407	67.0629	Sf3b3
NM_008112	19285	67.0138	Gdi2
NM_020569	6495	67.0089	Park7
NM_007503	4006	66.7637	Fxyd2
NM_010518	41899	66.6795	Igfbp5
NM_025448	8449	66.5368	Ssr2
NM_009698	6178	66.4617	Aprt
NM_025327	3681	66.4596	Krtcap2
NM_009829	41125	66.389	Ccnd2
NM_016904	5389	66.3214	Cks1b
NM_009030	31341	66.2538	Rbbp4
NM_010833	27290	66.2085	Msn
NM_026383	13521	66.054	Pnrc2
NM_009439	15201	65.9601	Psmd3
NM_030685	17295	65.9266	Serp1
NM_026305	3589	65.819	Tceb2
NM_019771	13397	65.724	Dstn
NM_010753	8289	65.4982	Mxd4
NM_030225	19441	65.4562	Dlst
NM_133939	5269	65.4498	Naa38
NM_011278	20571	65.2741	Rnf4
NM_024191	14202	65.1771	Arl2bp
NM_145367	18285	65.0927	Txndc5
NM_008973	14067	64.845	Ptn
NM_010436	9436	64.6859	H2afx
NM_011112	31275	64.6331	Papola
NM_145455	7550	64.5893	Btf3
NM_153117	17103	64.5869	9530068E07Rik
NM_009818	25462	64.5295	Ctnna1
NM_007531	9414	64.4877	Phb2
NM_009673	11902	64.4289	Anxa5
NM_023374	7417	64.3976	Sdhb
NM_007791	12224	64.34	Csrp1
NM_007410	10581	64.3022	Adh5
NM_001079814	23131	64.2883	Glyr1
NM_010917	41649	64.1768	Nid1
NM_133949	12966	64.1501	Ptov1
NM_007839	25614	64.1124	Dhx15
NM_138743	3434	63.984	Fam165b
NM_016813	15663	63.8881	Nxf1
NM_016682	17299	63.8518	Uba2
NM_007598	16400	63.8473	Cap1
NM_001167910	29933	63.7839	Mbtps1
NM_001093752	25055	63.706	Sfrs11
NM_001111289	50697	63.696	Caprin1
NM_030694	4286	63.6834	Ifitm2
NM_016783	12552	63.6222	Pgrmc1
NM_024197	8253	63.5956	Ndufa10
NM_009538	35908	63.5864	Plagl1
NM_007984	18194	63.5545	Fscn1
NM_009932	43707	63.3752	Col4a2
NM_024211	11152	63.158	Slc25a11
NM_011715	19505	63.1388	Wdr1
NM_023144	16706	63.0621	Nono
NM_008608	17576	63.0506	Mmp14
NM_007480	6314	63.047	Arf5
NM_009415	10833	63.0375	Tpi1
NM_012056	20335	62.918	Fkbp9
NM_008323	8984	62.883	Idh3g
NM_007392	12013	62.8742	Acta2
NM_027151	10982	62.8061	Dctn2
NM_008996	17878	62.6857	Rab1
NM_011965	8440	62.6527	Psma1
NM_011568	7608	62.6131	Thoc4
NM_176849	11503	62.5963	Arglu1
NM_008594	14276	62.5582	Mfge8
NM_011605	25292	62.4011	Tmpo
NM_021538	6910	62.3188	Cope
NM_010128	18175	62.2282	Emp1
NM_009094	5846	62.1722	Rps4x
NM_133916	19755	62.0508	Eif3b
NM_013535	4569	62.0495	Grcc10
NM_019929	16604	62.0486	Sumo3
NM_025392	8275	61.9711	Bccip
NM_025843	3543	61.9277	Ndufb7
NM_029293	3874	61.9059	Phpt1
NM_016721	48861	61.8564	Iqgap1
NM_025509	6843	61.6549	Ostc
NM_009976	4909	61.6354	Cst3
NM_016802	14056	61.5942	Rhoa
NM_019652	8281	61.5705	Asna1
NM_026170	18036	61.4811	Ergic1
NM_001004143	29299	61.4491	Usp22
NM_175190	5064	61.429	2900010J23Rik
NM_146110	11458	61.4187	Aamp
NM_019913	8448	61.3914	Txn2
NM_134037	28256	61.3042	Acly
NM_008202	15732	61.2467	Slc39a7
NM_025558	28218	61.2217	Cyb5b
NM_013885	26692	61.1883	Clic4
NM_019760	18829	61.0142	Serinc1
NM_016898	18534	61.0132	Cd164
NM_172118	7084	60.9385	Myl9
NM_029272	4952	60.8629	Ndufs7
NM_023210	21232	60.7129	Anp32e
NM_010925	13076	60.667	Rrp1
NM_025554	6564	60.6666	Polr2e
NM_007564	19410	60.5994	Zfp36l1
NM_011801	7901	60.5825	Cfdp1
NM_025650	2832	60.5129	Uqcr11
NM_057172	42096	60.4186	Fubp1
NM_027722	20942	60.3841	Nudt4
NM_026760	5780	60.3677	2310036O22Rik
NM_010123	33519	60.3307	Eif3a
NM_001033415	13133	60.0051	Shisa3
NM_133726	10446	59.9985	St13
NM_133933	23319	59.6501	Rpn1
NM_133918	22141	59.5471	Emilin1
NM_001080746	28390	59.3956	Gtf2i
NM_011192	16617	59.1097	Psme3
NM_139059	23785	59.1057	Csnk1d
NM_009454	9759	59.0756	Ube2e3
NM_016776	26038	58.9207	Mybbp1a
NM_007614	22895	58.8889	Ctnnb1
NM_019813	15771	58.8884	Dbn1
NM_007415	24166	58.8285	Parp1
NM_009510	19379	58.8077	Ezr
NM_010028	28823	58.7448	Ddx3x
NM_011640	11768	58.6904	Trp53
NM_001045520	21405	58.6858	Clint1
NM_018868	13143	58.5854	Nop58
NM_026313	20690	58.481	Luc7l3
NM_053074	14953	58.4337	Nup62
NM_130884	9360	58.406	Idh3b
NM_134101	19119	58.38	Psmd2
NM_138748	16126	58.298	Ppp2r4
NM_011660	6560	58.149	Txn1
NM_009007	14152	58.1065	Rac1
NM_027276	13889	57.998	Cdc16
NM_025516	8058	57.88	Ergic3
NM_001002004	46175	57.7886	2610507B11Rik
NM_021518	12758	57.7816	Rab2a
NM_025403	4304	57.6937	Nop10
NM_026374	12205	57.6304	Ilf2
NM_024206	8032	57.5159	Sec13
NM_025437	5715	57.4972	Eif1ay
NM_145542	23764	57.4893	Ahcyl1
NM_153774	38472	57.4751	Ipo9
NM_019946	5817	57.4683	Mgst1
NM_025624	4527	57.4587	Pomp
NM_080559	4357	57.4129	Sh3bgrl3
NM_024188	21439	57.361	Oxct1
NM_147201	13203	57.3438	Nrbp1
NM_016765	7695	57.1679	Ddah2
NM_001113470	31571	57.1335	Ctdsp2
NM_001081750	24996	57.1037	Zfp664
NM_001033231	7381	57.065	Fam195b
NM_027862	3511	56.985	Atp5h
NM_025982	9435	56.9662	Tspan31
NM_001085450	33449	56.9168	Ctnnd1
NM_016978	13151	56.8529	Oat
NM_025372	7374	56.7284	Tipin
NM_011499	16062	56.5952	Strap
NM_026555	8824	56.5772	Rcn3
NM_173867	11846	56.5081	Rcc2
NM_025279	12610	56.3173	Hnrnpk
NM_025316	6028	56.2146	Ndufb5
NM_145575	24342	56.2023	Cald1
NM_146036	7955	56.1445	Ahsa1
NM_144514	4924	56.0797	Commd1
NM_011695	10001	56.0601	Vdac2
NM_025439	9325	55.9756	Tmem9
NM_175294	36516	55.815	Nucks1
NM_023565	21540	55.7113	Cse1l
NM_207678	14603	55.7106	Ccnl2
NM_009975	6711	55.5746	Csnk2b
NM_212484	14910	55.5399	Cnot6
NM_007968	14303	55.521	Ewsr1
NM_001113408	15899	55.4753	Ldb1
NM_013492	10755	55.4183	Clu
NM_025272	4730	55.3591	Atp6v0e
NM_010882	9790	55.243	Ndn
NM_026020	2611	55.1581	Rplp2
NM_145925	13277	55.0476	Pttg1ip
NM_001025392	32216	55.0298	Bclaf1
NM_013715	7314	54.9952	Cops5
NM_017368	13762	54.9787	Celf1
NM_026195	15406	54.9698	Atic
NM_007659	16872	54.9594	Cdk1
NM_008950	7533	54.9564	Psmc5
NM_001109995	19655	54.9388	Eftud2
NM_025321	6945	54.9248	Sdhc
NM_009441	42998	54.9116	Ttc3
NM_008562	20522	54.8131	Mcl1
NM_007861	13174	54.7179	Dld
NM_024473	14965	54.6522	BC005537
NM_021554	10680	54.579	Mettl9
NM_024220	3982	54.5549	Ndufc2
NM_016884	16653	54.5512	Hnrnpc
NM_001130868	12701	54.4527	Kars
NM_013716	16411	54.4477	G3bp1
NM_011778	10752	54.3212	Coro1b
NM_145928	14430	54.2946	Tspan14
NM_181517	19207	54.2399	Ipo7
NM_025959	9096	54.182	Psmc6
NM_012032	21402	53.9758	Serinc3
NM_007792	5150	53.9693	Csrp2
NM_012021	3984	53.9476	Prdx5
NM_010318	3098	53.9472	Gng5
NM_010306	18586	53.9246	Gnai3
NM_009041	27516	53.8995	Rdx
NM_013723	30834	53.8944	Podxl
NM_153168	22428	53.8379	Lars2
NM_001033474	20798	53.837	ENSMUSG00000074747
NM_001037878	15807	53.7845	Tcf25
NM_133656	20860	53.7139	Crk
NM_198613	4596	53.656	Ap2s1
NM_011304	9626	53.5393	Ruvbl2
NM_178598	7922	53.4033	Tagln2
NM_026063	2711	53.3961	2900010M23Rik
NM_027127	5799	53.1742	Gpx8
NM_007725	10168	53.1581	Cnn2
NM_009011	21731	53.1229	Rad23b
NM_008408	15369	53.0892	Stt3a
NM_011602	48769	53.0776	Tln1
NM_010616	12813	53.053	Kif12
NM_024193	11466	53.0388	Nop56
NM_145412	16672	52.9924	Chtf8
NM_011293	3332	52.9723	Polr2j
NM_010923	6858	52.8024	Nnat
NM_026508	13005	52.7461	Trap1
NM_009828	15910	52.7291	Ccna2
NM_001164557	6383	52.7178	Pdzk1ip1
NM_009498	11954	52.6556	Vamp3
NM_026542	9380	52.6424	Slc25a39
NM_146107	11725	52.5918	Actr1b
NM_009227	2770	52.4513	Snrpe
NM_024176	5155	52.4294	Drap1
NM_026064	10003	52.3836	2900073G15Rik
NM_134040	13863	52.3091	Ddx1
NM_020022	8519	52.2827	Rfc2
NM_016763	5106	52.216	Hsd17b10
NM_033370	18563	52.1682	Copb1
NM_029979	20593	52.0764	Trim35
NM_029896	24587	52.047	Wdr82
NM_008810	15423	52.0408	Pdha1
NM_027400	20741	52.027	Lman1
NM_146211	17714	51.8793	Glt25d1
NM_013664	11207	51.8407	Sh3gl1
NM_001166397	21007	51.8291	Armcx2
NM_001083110	15006	51.7777	Pja1
NM_025358	7337	51.7045	Ndufa9
NM_022997	17570	51.6524	Vps35
NM_144901	23283	51.6453	Csde1
NM_134054	7537	51.5162	1110002B05Rik
NM_133971	24593	51.4864	Ankrd10
NM_019989	15665	51.4595	Sh3bgrl
NM_011865	9217	51.4487	Pcbp1
NM_026551	9464	51.4405	Dcakd
NM_001037999	3260	51.2158	Dbi
NM_007915	11580	51.2018	Ei24
NM_001103165	15761	51.1972	Pcbp2
NM_001024458	22220	51.1508	Add1
NM_017374	10063	51.0618	Ppp2cb
NM_175143	18423	51.051	Qrich1
NM_017381	14720	51.0366	Zranb2
NM_019879	7603	50.9579	Suclg1
NM_013842	9839	50.9237	Xbp1
NM_019674	7276	50.8897	Ppp4c
NM_026914	3195	50.8811	1500032L24Rik
NM_024181	22110	50.8097	Dnajc10
NM_013477	8814	50.7814	Atp6v0d1
NM_181278	25325	50.7167	B230219D22Rik
NM_019710	21606	50.7148	Smc1a
NM_025828	23459	50.6489	Lman2
NM_001165983	25989	50.6422	Ubap2l
NM_021462	16661	50.5926	Mknk2
NM_145131	19191	50.5909	Pitrm1
NM_019435	4632	50.5896	Ndufb11
NM_007507	1585	50.5694	Atp5k
NM_007457	6931	50.5646	Ap1s1
NM_177214	36581	50.5635	Snrnp200
NM_029780	16626	50.5193	Raf1
NM_007803	16423	50.512	Cttn
NM_007604	10759	50.4701	Capza2
NM_011992	11052	50.4227	Rcn2
NM_011049	16446	50.3666	Cdk16
NM_001076554	43336	50.3403	Spna2
NM_023053	21845	50.2999	Twsg1
NM_008774	15206	50.2529	Pabpc1
NM_133807	14991	50.2374	Lrrc59
NM_016698	16775	50.2347	Rnf10
NM_025596	5872	50.2342	Prelid1
NM_025900	14024	50.2311	Dek
NM_008300	25013	50.2214	Hspa4
NM_024457	10388	49.9624	Rap1b
NM_009984	10560	49.9136	Ctsl
NM_026517	2553	49.8625	Rpl22l1
NM_001163635	34645	49.8166	Tnks2
NM_175300	16107	49.7536	Anapc2
NM_029362	8570	49.7138	Chmp4b
NM_012002	5837	49.7066	Cops6
NM_010064	13030	49.6892	Dync1i2
NM_012025	16160	49.6867	Racgap1
NM_011626	10103	49.6425	Tmem165
NM_001166623	13302	49.5303	Rbmx
NM_026438	6861	49.4728	Ppa1
NM_138597	4096	49.4292	Atp5o
NM_001166480	4256	49.3773	Ssr4
NM_023203	3340	49.3127	Dctpp1
NM_007632	10469	49.2834	Ccnd3
NM_011980	10738	49.2798	Zfp146
NM_001109991	29770	49.2795	Col18a1
NM_019410	10676	49.2622	Pfn2
NM_134142	10192	49.2486	Tmem109
NM_023464	4563	49.2015	Ssna1
NM_025365	5299	49.0724	Tomm6
NM_016843	12761	49.0246	Atxn10
NM_144904	36227	49.0054	Rod1
NM_146054	17056	48.9972	Fermt2
NM_007934	22106	48.9413	Enpep
NM_134150	8792	48.8423	Otub1
NM_026695	4270	48.8103	Etfb
NM_010477	12212	48.7865	Hspd1
NM_001164147	18557	48.7403	Tcf3
NM_026432	9935	48.7399	Tmem66
NM_018871	18767	48.6743	Ywhag
NM_010495	4757	48.647	Id1
NM_019444	4545	48.5578	Ramp2
NM_026318	3134	48.4198	2310003F16Rik
NM_008155	14843	48.4178	Gpi1
NM_001174078	28577	48.3704	Smarca4
NM_133739	14860	48.2368	Tmem123
NM_009697	21825	48.2275	Nr2f2
NM_018794	11325	48.1985	Atp6ap1
NM_029938	8462	48.1871	H2afv
NM_001163425	3665	48.1581	Myeov2
NM_008925	10309	48.141	Prkcsh
NM_009037	15826	48.1355	Rcn1
NM_011218	35421	48.1107	Ptprs
NM_001160219	34301	48.0753	Pum2
NM_026785	4802	48.0523	Ube2c
NM_177296	20465	48.0124	Tnpo3
NM_001081274	11451	47.9678	Pgd
NM_009145	10687	47.9359	Nptn
NM_010273	13665	47.9137	Gdi1
NM_021390	26994	47.8468	Sall1
NM_026737	8462	47.8362	Phf5a
NM_009238	15141	47.7675	Sox4
NM_016764	4999	47.7661	Prdx4
NM_029742	30143	47.7341	Klhdc10
NM_172400	7115	47.6186	Dnajc8
NM_145571	7972	47.5475	Mobkl1b
NM_008229	10225	47.5343	Hdac2
NM_146116	7822	47.4734	Tubb2c
NM_019869	14311	47.4635	Rbm14
NM_001042634	15721	47.429	Clk1
NM_029673	13998	47.4214	Immt
NM_026456	4860	47.4105	Tceb1
NM_175260	39592	47.3916	Myh10
NM_001081249	74718	47.3886	Vcan
NM_007399	23331	47.3649	Adam10
NM_009725	7402	47.3619	Atp5f1
NM_021395	22517	47.3424	Hyou1
NM_133719	6926	47.34	Metrn
NM_013602	2743	47.3231	Mt1
NM_009149	19620	47.2312	Glg1
NM_145985	17474	47.1315	Arcn1
NM_011254	13280	47.0955	Rbp1
NM_001017959	20777	47.0844	Lamp2
NM_001038998	4058	47.0801	Ccdc23
NM_026467	2337	47.0239	Rps27l
NM_138599	19069	47.0227	Tomm70a
NM_008086	15790	46.983	Gas1
NM_010066	26503	46.9587	Dnmt1
NM_013657	24935	46.8821	Sema3c
NM_007453	11745	46.8806	Prdx6
NM_013663	12908	46.8645	Sfrs3
NM_133352	30874	46.8148	Tm9sf3
NM_181549	9140	46.8117	Clec18a
NM_025613	12759	46.7425	Eid1
NM_057171	18600	46.732	Bat3
NM_001130450	23650	46.7096	Nfe2l1
NM_016757	6619	46.68	Wbp1
NM_144530	47094	46.6645	Zc3h11a
NM_011966	5487	46.6408	Psma4
NM_078478	12394	46.6339	Ghitm
NM_007681	6691	46.6231	Cenpa
NM_025553	4106	46.5926	Mrpl11
NM_008269	6603	46.5319	Hoxb6
NM_027933	12380	46.5249	Ranbp3
NM_153680	9683	46.4757	Snx17
NM_153555	18660	46.4444	Dcaf8
NM_152234	11315	46.3967	Ubqln1
NM_007542	11895	46.3863	Bgn
NM_001111050	8256	46.3064	Cd151
NM_207634	4346	46.2725	Rps24
NM_010048	20249	46.2705	Dgcr2
NM_145979	31871	46.213	Chd4
NM_026591	4706	46.1984	Mrpl24
NM_153194	18503	46.1522	Zfp740
NM_008551	12706	46.1131	Mapkapk2
NM_008568	13107	46.0959	Mcm7
NM_009273	3903	46.027	Srp14
NM_023149	10131	46.018	Cndp2
NM_026998	9260	45.9119	Snx6
NM_025691	17760	45.8964	Srp72
NM_011875	7694	45.86	Psmd13
NM_015816	4634	45.8296	Lsm4
NM_008343	11991	45.7833	Igfbp3
NM_172589	21365	45.7778	Lhfpl2
NM_027357	15997	45.7715	Psmd1
NM_019719	8207	45.7288	Stub1
NM_009358	14296	45.5334	Ppp2r5d
NM_008563	14100	45.516	Mcm3
NM_001113188	11359	45.5154	Fxr1
NM_133666	7672	45.4671	Ndufv1
NM_013595	7754	45.4614	Mbd3
NM_010411	9777	45.4289	Hdac3
NM_011740	18484	45.3879	Ywhaz
NM_028814	14600	45.3845	2810403A07Rik
NM_025289	7623	45.3788	Tbrg1
NM_022985	8071	45.3507	Zfand6
NM_001105667	6371	45.3083	Dtymk
NM_025928	4824	45.304	Pmf1
NM_001166552	24322	45.2546	Zbed6
NM_025648	8878	45.2213	Farsa
NM_011991	7596	45.1892	Cops3
NM_009938	22431	45.1443	Copa
NM_153412	26576	45.0735	Phldb2
NM_181395	31965	45.0316	Pxdn
NM_009736	6512	45.0055	Bag1
NM_016772	5492	44.9603	Ech1
NM_001164089	10902	44.9207	Cops7a
NM_001098227	12306	44.9063	Sdcbp
NM_013700	15274	44.8037	Usp5
NM_146171	22019	44.7404	Ncapd2
NM_138749	31459	44.7041	Plxnb2
NM_008775	20345	44.6921	Pafah1b2
NM_025435	5504	44.6661	Thoc7
NM_011291	4477	44.6562	Rpl7
NM_024227	4956	44.6531	Mrpl28
NM_008610	14566	44.6237	Mmp2
NM_026395	7268	44.6051	Rer1
NM_008630	2662	44.6041	Mt2
NM_178878	18323	44.5115	Hadha
NM_025550	6192	44.511	Psmd6
NM_007971	12731	44.5048	Ezh2
NM_013541	3552	44.4776	Gstp1
NM_144866	17660	44.4062	Etf1
NM_177994	8673	44.3712	C030046I01Rik
NM_001081005	3826	44.3333	1500012F01Rik
NM_008388	7331	44.3202	Eif3e
NM_011732	10420	44.3064	Ybx1
NM_175102	3484	44.2808	Sf3b5
NM_001025250	19825	44.2595	Vegfa
NM_012042	14986	44.2234	Cul1
NM_028440	3837	44.186	3110003A17Rik
NM_133654	12409	44.1074	Cd34
NM_007833	8359	44.0966	Dcn
NM_025673	12342	44.0879	Golph3
NM_011544	22275	44.0874	Tcf12
NM_012043	10137	44.0685	Islr
NM_001038663	9138	44.0641	Mapk1
NM_025366	2776	44.0578	Chchd1
NM_033521	8954	43.9735	Laptm4b
NM_026393	5479	43.9653	Nmral1
NM_011051	7185	43.9221	Pdcd6
NM_001136066	6429	43.8785	Hmox2
NM_028410	16260	43.7557	Prkrir
NM_148930	14480	43.6992	Rbm5
NM_183417	11404	43.6853	Cdk2
NM_173364	29002	43.6565	Zfp445
NM_145380	5758	43.6477	Eif3m
NM_025478	11990	43.5825	Isoc1
NM_010885	2472	43.5346	Ndufa2
NM_008095	9773	43.3974	Gbas
NM_010760	2830	43.3635	Magoh
NM_139117	8648	43.269	Csda
NM_019727	9649	43.2384	Snx1
NM_007508	18300	43.2051	Atp6v1a
NM_016740	2336	43.1801	S100a11
NM_178626	14537	43.1582	Cdc42se2
NM_025315	3612	43.1414	Med21
NM_178645	10905	43.1396	Blmh
NM_007622	5899	43.137	Cbx1
NM_012001	8114	43.1216	Cops4
NM_008737	27382	43.1054	Nrp1
NM_025507	10440	43.0933	Snw1
NM_133872	13926	43.0595	Kdm1a
NM_028388	6801	43.0434	Ndufv2
NM_001083955	5201	43.0318	Hba-a2
NM_001130459	9364	42.9953	Tcn2
NM_015751	17596	42.9921	Abce1
NM_007630	7111	42.9902	Ccnb2
NM_181324	27969	42.9623	Ddx6
NM_016965	15596	42.8982	Nckap1
NM_133242	12942	42.8773	Rbm39
NM_177093	39519	42.8502	Lrrc58
NM_021448	12828	42.8501	Elp2
NM_133671	9862	42.8331	U2af2
NM_012060	5571	42.7519	Bcap31
NM_009085	5984	42.7191	Polr1c
NM_024217	7407	42.7014	Cmtm3
NM_009939	14867	42.6168	Cops2
NM_011303	7831	42.5894	Dhrs3
NM_009735	3920	42.5638	B2m
NM_028662	9765	42.5506	Slc35b2
NM_026389	8909	42.5415	Poldip2
NM_178627	14833	42.5325	Poldip3
NM_033526	15382	42.4978	Ubqln4
NM_025859	3839	42.4764	Arl1
NM_008891	15808	42.4535	Pnn
NM_025952	7319	42.404	Magt1
NM_080837	4153	42.3772	D17Wsu104e
NM_013768	12011	42.3694	Prmt5
NM_025894	7836	42.3692	Psmd12
NM_177470	6818	42.3455	Acaa2
NM_023126	9138	42.3121	Rab8a
NM_001008705	3195	42.2205	Bud31
NM_010238	21606	42.2162	Brd2
NM_008131	12606	42.2145	Glul
NM_007926	5082	42.1971	Aimp1
NM_026697	13954	42.1938	Rab14
NM_153088	12914	42.1697	Ctdsp1
NM_023317	10326	42.1558	Nde1
NM_008947	6746	42.123	Psmc1
NM_133345	7310	42.1162	Ing4
NM_023755	41905	42.1141	Tcfcp2l1
NM_011900	5939	42.1075	Mpdu1
NM_010322	13482	42.0917	Gnpat
NM_011585	20248	42.078	Tia1
NM_198724	6824	42.0742	Egfl7
NM_008696	25370	42.0558	Map4k4
NM_007573	5255	42.0231	C1qbp
NM_001013391	29427	41.9574	Cpsf6
NM_172609	4611	41.9504	Tomm22
NM_027513	27991	41.9246	Nup205
NM_019650	13820	41.8429	Gosr2
NM_030714	8731	41.8417	Dtx3
NM_009429	4508	41.8304	Tpt1
NM_026388	7811	41.7974	Tprgl
NM_026911	4510	41.7657	Spcs1
NM_001115132	14861	41.7644	Ncaph2
NM_029023	9284	41.7433	Scpep1
NM_019776	15584	41.6957	Snd1
NM_001146222	3957	41.6547	Dpy30
NM_001093766	12922	41.6268	Myadm
NM_016876	4771	41.6178	Eif3g
NM_013538	6642	41.5851	Cdca3
NM_010715	14733	41.5551	Lig1
NM_009621	21750	41.4797	Adamts1
NM_007879	6782	41.4586	Drg1
NM_016665	2830	41.4544	Stra13
NM_019678	8221	41.4218	Tfg
NM_007798	21055	41.4001	Ctsb
NM_026473	7747	41.3836	Tubb6
NM_011650	13498	41.379	Tsn
NM_146047	9079	41.3605	Clptm1l
NM_029775	5331	41.353	Dcun1d5
NM_013897	2336	41.2956	Timm8b
NM_010360	4037	41.284	Gstm5
NM_008342	5777	41.273	Igfbp2
NM_016794	3481	41.2594	Vamp8
NM_025948	12053	41.2372	Lsm14a
NM_018771	7153	41.2371	Gipc1
NM_031185	27644	41.2326	Akap12
NM_139308	13796	41.221	Stard7
NM_134002	11109	41.2164	Csnk1g2
NM_009409	24920	41.2145	Top2b
NM_177420	9413	41.1902	Psat1
NM_080554	9025	41.1749	Psmd5
NM_027088	15051	41.1682	Bap1
NM_029409	8239	41.1564	Mff
NM_144783	13630	41.0674	Wt1
NM_023215	14303	41.038	2500003M10Rik
NM_021896	20496	41.0372	Gucy1a3
NM_025839	5610	41.0237	Nudt16l1
NM_010937	19671	40.9978	Nras
NM_007517	6641	40.9459	Aup1
NM_133687	9983	40.9349	Cxxc5
NM_025587	1718	40.9343	Rps21
NM_007460	20769	40.9068	Ap3d1
NM_001007571	2902	40.9013	D8Ertd738e
NM_133831	7254	40.8833	Gltscr2
NM_010110	14297	40.8823	Efnb1
NM_001029890	23393	40.8807	Mex3a
NM_026556	11979	40.834	Dynll2
NM_007452	6320	40.7465	Prdx3
NM_010664	6121	40.732	Krt18
NM_011885	2990	40.7246	Mrps12
NM_175121	20213	40.6892	Slc38a2
NM_013933	7163	40.6409	Vapa
NM_026919	2221	40.5714	1810006K21Rik
NM_019584	8841	40.5539	Becn1
NM_172596	19653	40.552	Sec24c
NM_026582	11270	40.5226	Wls
NM_025565	5049	40.5149	Spc25
NM_009628	21320	40.5104	Adnp
NM_008739	55589	40.5101	Nsd1
NM_026969	18376	40.5005	Sec31a
NM_133839	5653	40.4491	Mmadhc
NM_024474	11723	40.375	Emid2
NM_025616	5109	40.3704	Timm50
NM_001033268	21311	40.3698	Fam120a
NM_025933	2656	40.3654	Higd2a
NM_138754	7963	40.34	Cdipt
NM_009458	9190	40.309	Ube2b
NM_027204	4102	40.269	Mrpl12
NM_175103	1455	40.223	Bola2
NM_008098	17448	40.2152	Mtpn
NM_133804	15050	40.1862	Tmem132a
NM_009369	11540	40.1455	Tgfbi
NM_009386	30610	40.0915	Tjp1
NM_013625	23673	39.9825	Pafah1b1
NM_025626	13502	39.9581	Fam107b
NM_025823	18401	39.9507	Pcyox1
NM_027002	4099	39.9449	Polr2d
NM_025345	6095	39.9315	0610037P05Rik
NM_009226	3586	39.9141	Snrpd1
NM_001163452	13680	39.8644	Trpc4ap
NM_011399	7123	39.8078	Slc25a17
NM_010887	6550	39.8053	Ndufs4
NM_021565	15838	39.7926	Midn
NM_010261	3737	39.7884	Rabac1
NM_170777	4496	39.7777	Elof1
NM_001042580	4409	39.7632	Cd63
NM_016775	15675	39.7475	Dnajc5
NM_147778	3752	39.676	Commd3
NM_148952	8477	39.6256	E2f4
NM_026329	3689	39.5941	Polr2g
NM_009758	23283	39.575	Bmpr1a
NM_138304	3651	39.5507	Calml4
NM_146032	10723	39.548	Srp68
NM_009773	15569	39.5325	Bub1b
NM_021537	13800	39.5096	Stk25
NM_025573	4927	39.5019	Sfrs9
NM_023041	13268	39.4788	Pex19
NM_008529	9666	39.4787	Ly6e
NM_026360	7418	39.4677	Ddx47
NM_007742	19897	39.4563	Col1a1
NM_019774	15648	39.4535	Akap8
NM_013511	18081	39.4398	Epb4.1l2
NM_026845	5134	39.366	Ppil1
NM_181070	9536	39.3619	Rab18
NM_025463	2598	39.3555	1810009A15Rik
NM_008263	10819	39.326	Hoxa10
NM_026268	11791	39.2875	Dusp6
NM_023168	7128	39.224	Grina
NM_021607	12006	39.1909	Ncstn
NM_013853	10344	39.1578	Abcf2
NM_026936	10627	39.0702	Oxa1l
NM_174990	7590	39.0665	Gimap4
NM_133837	6801	39.0387	Cdc123
NM_173363	17114	39.0302	Eif5
NM_008784	6359	39.0264	Igbp1
NM_011870	3505	39.0125	Cib1
NM_001081196	23976	39.0092	Hnrnpul2
NM_011639	7366	38.9906	Trip6
NM_019767	6633	38.9135	Arpc1a
NM_172736	21268	38.8964	Leng8
NM_080595	7969	38.8494	Emid1
NM_011863	10835	38.8386	Papss1
NM_021523	61726	38.8131	Huwe1
NM_027352	10348	38.8102	Gorasp2
NM_001083331	10206	38.8089	Nup88
NM_133805	7674	38.7916	Cops8
NM_027324	11676	38.7381	Sfxn1
NM_173180	12994	38.7377	Pmpca
NM_009223	12058	38.683	Snn
NM_028320	8403	38.6781	Adipor1
NM_026757	3219	38.6456	0610010K14Rik
NM_024223	5960	38.6394	Crip2
NM_001160038	12132	38.6277	Ndufs1
NM_133911	18540	38.606	Gpr125
NM_023061	11973	38.5697	Mcam
NM_007927	5392	38.552	Emd
NM_008707	7595	38.4967	Nmt1
NM_013805	5842	38.4905	Cldn5
NM_011464	6026	38.4519	Spint2
NM_008014	8935	38.4484	Ppm1g
NM_021519	2760	38.4348	Edf1
NM_016871	6873	38.4337	Tomm40
NM_016676	14467	38.3874	Rab10
NM_027901	18752	38.3868	Gtf3c2
NM_026124	4318	38.3851	1110008F13Rik
NM_146243	15105	38.3752	Actr2
NM_011116	8912	38.3671	Pld3
NM_019699	6210	38.3647	Fads2
NM_023223	7343	38.346	Cdc20
NM_019780	4011	38.3256	Vps29
NM_176979	21003	38.284	Topbp1
NM_026246	7071	38.2551	Mrpl49
NM_025334	11619	38.2493	Txndc12
NM_021383	13408	38.2463	Rqcd1
NM_009105	5795	38.2349	Rsu1
NM_153164	34440	38.2239	Cnot1
NM_011968	4090	38.2181	Psma6
NM_007682	11172	38.209	Cenpb
NM_011816	19169	38.1833	G3bp2
NM_133216	9858	38.1711	Xpnpep1
NM_001164041	29206	38.1453	Smad5
NM_133794	11129	38.0899	Qars
NM_020027	27446	38.0667	Bat2
NM_023502	10930	38.0518	Elf2
NM_020619	11312	38.0453	Mogs
NM_009502	21350	38.0383	Vcl
NM_144958	7667	37.9935	Eif4a1
NM_007705	5121	37.9845	Cirbp
NM_146055	15069	37.9834	2610301G19Rik
NM_022655	23663	37.9564	Ireb2
NM_009810	5928	37.9044	Casp3
NM_026154	6836	37.8632	Mrpl10
NM_001005506	19026	37.858	Txlna
NM_007386	17540	37.8345	Aco1
NM_145144	11991	37.8297	Aif1l
NM_001002929	8715	37.8161	Nup85
NM_007456	7970	37.8058	Ap1m1
NM_008854	9300	37.7851	Prkaca
NM_175836	44639	37.741	Spnb2
NM_007510	4874	37.7138	Atp6v1e1
NM_133976	3638	37.7003	Imp3
NM_001039392	2508	37.6857	Tmsb10
NM_010561	19435	37.6505	Ilf3
NM_025317	2371	37.63	Mrpl54
NM_001159637	12257	37.6118	Nadk
NM_026684	2562	37.5878	Ndufb10
NM_023202	1943	37.5549	Ndufa7
NM_025698	13909	37.5376	Tmed7
NM_026242	6560	37.4936	Mrfap1
NM_001081117	40544	37.4906	Mki67
NM_029573	9672	37.482	Idh3a
NM_144892	12436	37.482	Ncoa5
NM_080556	12316	37.4719	Tm9sf2
NM_011045	5062	37.4277	Pcna
NM_053272	16182	37.4269	Dhcr24
NM_007722	10360	37.424	Cxcr7
NM_028999	19909	37.4172	Saps3
NM_001114665	21379	37.3681	Fnbp1l
NM_177445	10054	37.3616	Dars
NM_011595	18770	37.3566	Timp3
NM_001082485	25164	37.3481	5730601F06Rik
NM_027379	15923	37.3471	Far1
NM_025645	6361	37.3178	Snrnp40
NM_025387	3797	37.3142	Tmem14c
NM_010431	19048	37.2807	Hif1a
NM_145445	6292	37.265	Eif2b2
NM_015765	7156	37.2234	Hspa14
NM_008397	16800	37.2207	Itga6
NM_025816	13103	37.1941	Tax1bp1
NM_019990	4780	37.1717	Stard10
NM_008133	12584	37.1234	Glud1
NM_134059	8783	37.1087	Ddx41
NM_016860	10921	37.1053	Actr1a
NM_019731	3436	37.0923	Nme4
NM_001146001	9425	37.0488	Pdzk1
NM_007422	10148	37.0315	Adss
NM_026202	27723	36.9968	Ccdc50
NM_134017	7096	36.9732	Mat2b
NM_025338	3147	36.9713	Aurkaip1
NM_001165989	26475	36.9621	Ckap5
NM_010017	17516	36.9612	Dag1
NM_175168	16878	36.9541	Ptk7
NM_013929	3101	36.9434	Siva1
NM_133347	15465	36.9141	Dhx30
NM_025500	5917	36.8478	Mrpl37
NM_010787	3315	36.7659	Mea1
NM_028811	10739	36.7551	Elp3
NM_007509	10790	36.7004	Atp6v1b2
NM_198937	10263	36.6895	Hn1l
NM_022410	29026	36.6861	Myh9
NM_026729	2888	36.6558	Ict1
NM_007502	7199	36.649	Atp1b3
NM_010357	3768	36.6426	Gsta4
NM_001172101	6502	36.6229	Rnh1
NM_153798	14971	36.5976	Polr2b
NM_011886	5819	36.5798	Scamp3
NM_009370	22232	36.5547	Tgfbr1
NM_009720	1715	36.478	Atox1
NM_023799	18766	36.4454	Mgea5
NM_133975	37620	36.3868	Trip12
NM_175666	1925	36.3769	Hist2h2bb
NM_024236	5431	36.3481	Qdpr
NM_019656	6871	36.3086	Tspan6
NM_011714	25070	36.3063	Baz1b
NM_019826	8042	36.2464	Ivd
NM_172677	20663	36.2459	Ythdf3
NM_025336	5571	36.2436	Chchd3
NM_080469	6118	36.2115	Eri3
NM_027194	4958	36.0859	Tm2d2
NM_197982	6329	36.0848	Ddx39
NM_145830	15561	36.0712	Ehmt2
NM_025866	9130	36.026	Cdca7
NM_008676	17181	36.0177	Nbr1
NM_028023	9347	35.9979	Cdca4
NM_016792	9881	35.9867	Txnl1
NM_133789	13642	35.9627	Strn4
NM_028173	11146	35.9553	Tram1
NM_029157	6970	35.9548	Sf3a3
NM_133786	16350	35.9247	Smc4
NM_001039088	15889	35.9199	Seh1l
NM_020606	17157	35.9189	Parva
NM_026943	1881	35.9096	Snrpd2
NM_025273	3120	35.8848	Pcbd1
NM_001079690	18255	35.8794	Slc12a1
NM_029789	7762	35.8516	Lass2
NM_177863	35776	35.8116	Frem1
NM_010828	7556	35.7691	Cited2
NM_008974	13443	35.7314	Ptp4a2
NM_175451	11180	35.7309	Ckap4
NM_172721	19077	35.7023	Fbxw8
NM_011277	11595	35.6744	Rnf2
NM_138589	18498	35.6721	Ubfd1
NM_025312	6704	35.6689	Sostdc1
NM_001141978	16710	35.6643	Tpx2
NM_145578	4499	35.641	Ube2m
NM_026031	3645	35.6325	Utp11l
NM_015792	13435	35.6186	Fbxo18
NM_020267	21441	35.5933	Trim44
NM_027044	2588	35.5612	Pfdn5
NM_001007589	6561	35.5578	Akirin2
NM_033618	17123	35.5204	Supt16h
NM_023197	21372	35.4914	2310008H09Rik
NM_009456	9929	35.4546	Ube2l3
NM_019722	3306	35.4425	Arl2
NM_020601	8751	35.4155	Tbl1x
NM_001033441	14164	35.4053	Alg10b
NM_001003934	19090	35.3573	Rtn3
NM_007684	3843	35.3429	Cetn3
NM_011767	17435	35.3337	Zfr
NM_007533	6721	35.3156	Bckdha
NM_011063	9389	35.313	Pea15a
NM_001146153	9260	35.2981	Homer3
NM_009530	38791	35.2848	Atrx
NM_001039519	3308	35.2611	Gtf2a2
NM_010221	9846	35.2528	Fkbp10
NM_009423	11412	35.251	Traf4
NM_025377	5427	35.233	Fam33a
NM_009919	5610	35.2185	Cnih
NM_029250	24297	35.1978	Etnk1
NM_007451	4677	35.1956	Slc25a5
NM_030240	5334	35.1933	2900092E17Rik
NM_019951	4204	35.1892	Sec11a
NM_019772	5288	35.1888	1110004F10Rik
NM_015740	2075	35.1477	Bloc1s1
NM_133948	11992	35.1212	Psip1
NM_016963	13526	35.1007	Tmod3
NM_008525	5084	35.0843	Alad
NM_025974	3518	35.053	Rpl14
NM_001112703	27004	35.0433	Abl1
NM_010688	12911	35.037	Lasp1
NM_008815	8785	35.0357	Etv4
NM_001163379	8469	35.0352	Agpat1
NM_025348	1312	35.0227	Ndufa3
NM_008273	3799	35.0074	Hoxd11
NM_178376	6046	35.0069	Rraga
NM_010579	5617	35.0029	Eif6
NM_025670	14639	34.9873	5730403B10Rik
NM_138745	12481	34.9808	Mthfd1
NM_001110140	16868	34.9759	Atp2a2
NM_027030	4478	34.9399	Dcps
NM_033617	3733	34.9172	Atp6v0b
NM_029814	5134	34.8613	Chmp5
NM_026176	10688	34.8398	Pdcl
NM_029787	7590	34.8327	Cyb5r3
NM_007454	14712	34.7693	Ap1b1
NM_011392	11498	34.7674	Slc34a1
NM_133781	14177	34.757	Cab39
NM_001025608	12161	34.7531	D4Ertd22e
NM_146154	7606	34.718	Ppp1r8
NM_008872	9428	34.6894	Plat
NM_001161724	6990	34.6571	Ilk
NM_011787	13678	34.6459	Amfr
NM_027009	4518	34.6427	Rfc3
NM_026017	6001	34.6387	Dullard
NM_025323	4148	34.6271	0610009D07Rik
NM_153423	15188	34.6123	Wasf2
NM_181452	4499	34.6109	Mtvr2
NM_025450	4435	34.5465	Mrps17
NM_011981	13777	34.5398	Zfp260
NM_011506	7811	34.5205	Sucla2
NM_029657	11617	34.4891	Mgrn1
NM_026635	4635	34.462	Fam96a
NM_023153	4261	34.4588	Cwc15
NM_025665	3092	34.4568	Snrnp27
NM_028072	16905	34.4394	Sulf2
NM_007793	2225	34.433	Cstb
NM_018778	8709	34.4085	Cldn8
NM_001159571	16105	34.4046	Ephb4
NM_009656	8147	34.3904	Aldh2
NM_025356	9655	34.3446	Ube2d3
NM_134255	10252	34.3438	Elovl5
NM_011514	11484	34.335	Suv39h1
NM_010288	11418	34.2586	Gja1
NM_026964	3350	34.2585	Ccdc124
NM_021516	12458	34.2568	Mark3
NM_020575	9998	34.2567	39142
NM_025598	2929	34.2375	Ppdpf
NM_001146707	14414	34.1865	Nap1l1
NM_008055	13516	34.1706	Fzd4
NM_025666	11907	34.1634	Ubr7
NM_009004	13478	34.1579	Kif20a
NM_153547	7318	34.1565	Gnl3
NM_025605	4340	34.1491	2400001E08Rik
NM_026982	1579	34.1308	1810027O10Rik
NM_023671	5300	34.1231	Clns1a
NM_145138	19727	34.1221	Nek9
NM_153585	10439	34.0878	Cnot10
NM_027248	10747	34.0782	Zfp219
NM_172300	14516	34.0727	Ube2z
NM_020590	6480	34.0493	Gabarapl1
NM_009677	13182	34.0374	Ap1g1
NM_180678	8725	34.0102	Gars
NM_013496	2701	33.9584	Crabp1
NM_178716	20107	33.9413	Tnpo1
NM_031184	13184	33.9391	Glis2
NM_001146308	8622	33.9066	Dbnl
NM_024222	18897	33.8621	Stt3b
NM_013668	22757	33.8296	Kdm5c
NM_145479	9497	33.7954	Klhl22
NM_178246	16117	33.7643	Smg5
NM_007999	8027	33.7614	Fen1
NM_022309	10531	33.761	Cbfb
NM_026307	2318	33.7423	Cuta
NM_029634	6667	33.7379	Ip6k2
NM_021535	11845	33.7259	Smu1
NM_144516	13921	33.7212	Zmynd11
NM_010073	3112	33.6727	Dpm2
NM_027946	20765	33.6497	Dcaf7
NM_010212	5645	33.647	Fhl2
NM_011204	29906	33.6407	Ptpn13
NM_009395	13381	33.6104	Tnfaip1
NM_025277	4039	33.5967	Gng10
NM_134079	6117	33.5221	Adk
NM_026057	11383	33.5061	Zfp422
NM_025424	2366	33.4989	Nenf
NM_018745	18079	33.4981	Azin1
NM_144822	8170	33.4713	Cbara1
NM_145546	4498	33.4701	Gtf2b
NM_134083	13846	33.4699	Rcbtb2
NM_028264	8191	33.4691	Tmem55a
NM_024459	10163	33.468	Ppp3r1
NM_011710	9972	33.454	Wars
NM_009465	14775	33.4177	Axl
NM_001012477	25674	33.4058	Cxcl12
NM_031842	11300	33.3884	Smarcd1
NM_023229	6592	33.3765	Fastk
NM_026554	7296	33.3684	Ncbp2
NM_001163662	9451	33.3641	Nucb1
NM_026027	3857	33.3638	Pfdn1
NM_016696	12954	33.3562	Gpc1
NM_001081321	14838	33.3417	Pds5a
NM_133758	19805	33.3409	Usp47
NM_026055	1846	33.3291	Rpl39
NM_029735	17346	33.3195	Eprs
NM_001033908	12387	33.295	Med22
NM_175274	16627	33.2906	Ttyh3
NM_007709	3479	33.2764	Cited1
NM_022023	14893	33.2647	Gmfb
NM_001018042	15784	33.2161	Sp3
NM_026386	7176	33.2108	Snx2
NM_053104	26227	33.207	Rbm9
NM_020580	8121	33.1976	Th1l
NM_009864	15721	33.1885	Cdh1
NM_025482	8214	33.1846	Tpd52l2
NM_007610	12335	33.1839	Casp2
NM_001048250	6639	33.1817	2810008M24Rik
NM_011262	9568	33.1368	Dpf2
NM_009005	2218	33.1145	Rab7
NM_009804	9066	33.109	Cat
NM_007754	32523	33.1067	Cpd
NM_008894	5714	33.1051	Pold2
NM_028339	8244	33.1048	Tmx1
NM_001081016	21169	33.101	Zc3h7b
NM_007484	3752	33.1009	Rhoc
NM_134081	5793	33.0896	Dnajc9
NM_008826	13201	33.0869	Pfkl
NM_175101	6948	33.0589	Tmem111
NM_153521	10172	33.0306	Lrrc41
NM_018823	47657	33.0272	Nfat5
NM_001025375	4516	33.0237	Wdr61
NM_134015	14238	33.0209	Fbxw11
NM_053075	5384	32.9775	Rheb
NM_011284	6307	32.9728	Rpa2
NM_144922	10752	32.9718	Hnrnpul1
NM_025936	7538	32.9699	Rars
NM_011664	4117	32.9228	Ubb
NM_010074	22251	32.9093	Dpp4
NM_011678	12952	32.8964	Usp4
NM_008585	10321	32.8953	Mep1a
NM_144526	5175	32.8865	Fam64a
NM_016905	5312	32.8605	Galk1
NM_080848	10218	32.848	Wdr5
NM_021446	4178	32.8467	0610007P14Rik
NM_016784	6244	32.8462	Plrg1
NM_001024616	11116	32.8239	B230208H17Rik
NM_001035854	19053	32.8162	Ap2b1
NM_026530	5967	32.8159	Mpnd
NM_019403	3877	32.8057	Rnf5
NM_008816	11637	32.8028	Pecam1
NM_026753	2394	32.7987	Fam96b
NM_001033201	10948	32.7851	Ncbp1
NM_021421	8571	32.7655	Angel2
NM_022327	7993	32.7174	Ralb
NM_009163	14459	32.6871	Sgpl1
NM_175414	13788	32.6851	Tspan9
NM_145567	6083	32.6821	Hibadh
NM_016804	4413	32.6809	Mtx2
NM_133351	6501	32.6672	Prss8
NM_030722	18979	32.6585	Pum1
NM_023232	6796	32.6525	Diablo
NM_013556	4723	32.6172	Hprt
NM_012047	8291	32.6049	Brd7
NM_027189	2670	32.6008	Gemin7
NM_144521	6427	32.5942	Snap47
NM_026330	3725	32.585	Nsmce1
NM_001038708	3149	32.5243	Cdc42se1
NM_001114361	18974	32.476	Eml4
NM_011814	10347	32.4563	Fxr2
NM_175266	25245	32.4533	Epm2aip1
NM_145588	7185	32.4309	Kif22
NM_053179	6623	32.4063	Nans
NM_008116	7030	32.3903	Ggt1
NM_133942	11542	32.3783	Plekha1
NM_007872	34221	32.3601	Dnmt3a
NM_177730	16054	32.345	Impad1
NM_008532	7155	32.3425	Epcam
NM_134020	5637	32.3174	Tmed4
NM_023409	11310	32.3013	Npc2
NM_175400	18419	32.267	Sephs1
NM_026441	5369	32.2495	Pef1
NM_017463	9691	32.2327	Pbx2
NM_009788	9919	32.2316	Calb1
NM_144897	3130	32.2209	Apoa1bp
NM_007414	5473	32.2096	Adprh
NM_001163006	8700	32.1888	2310028O11Rik
NM_009903	6260	32.1853	Cldn4
NM_013554	6178	32.1721	Hoxd10
NM_027117	6715	32.1473	Klhdc2
NM_019837	7486	32.1241	Nudt3
NM_025486	2664	32.1067	Tmem208
NM_001146174	10345	32.1041	Rangap1
NM_008565	12365	32.0968	Mcm4
NM_026552	7821	32.0838	Arpc4
NM_026618	2472	32.0749	Ccdc56
NM_025344	5188	32.0721	Eif3f
NM_009147	14134	32.0535	Sec23a
NM_026744	2133	32.0509	Mrpl53
NM_172671	17384	32.0067	Lgr4
NM_013771	13419	32.0058	Yme1l1
NM_080452	7139	31.9907	Mrps2
NM_146217	16788	31.9774	Aars
NM_011808	17357	31.957	Ets1
NM_026636	5456	31.9281	5430437P03Rik
NM_013676	12031	31.9236	Supt5h
NM_025359	6585	31.902	Tspan13
NM_011784	12191	31.8761	Aplnr
NM_177619	11110	31.8669	Myst2
NM_007764	13176	31.7761	Crkl
NM_009761	11034	31.7564	Bnip3l
NM_013546	3614	31.7332	Hebp1
NM_133859	5906	31.6946	Olfml3
NM_026376	23483	31.6742	Plxnd1
NM_030083	1761	31.6717	Lsmd1
NM_011188	6050	31.6293	Psmc2
NM_011743	30870	31.6071	Zfp106
NM_007523	6792	31.6064	Bak1
NM_026958	1418	31.6039	1810035L17Rik
NM_001005868	22361	31.6021	Erbb2ip
NM_029748	2581	31.5969	2510006D16Rik
NM_018740	5389	31.5757	Rai12
NM_016795	8301	31.5135	Srpk1
NM_011952	5994	31.5133	Mapk3
NM_001079694	5590	31.5051	Sfrs5
NM_018813	8656	31.5006	Cpsf3
NM_001081251	27439	31.493	Pbrm1
NM_010302	6355	31.4919	Gna12
NM_013767	9325	31.4761	Csnk1e
NM_021299	9287	31.4504	Ak3
NM_001162855	4840	31.444	Nsmce4a
NM_007466	12491	31.4342	Api5
NM_026688	3169	31.4077	Ndufs3
NM_025381	2139	31.3818	Atp6v1f
NM_146120	8734	31.3799	Gsn
NM_178700	9548	31.3762	Grsf1
NM_153592	13047	31.3756	Erlin2
NM_026407	6887	31.3593	Tmem39a
NM_008569	30176	31.3513	Anapc1
NM_027643	11018	31.3424	Naa40
NM_139198	2341	31.3353	Plac8
NM_001110150	9019	31.3169	Mgat1
NM_027935	3683	31.3064	Tmem50a
NM_001110791	14649	31.2942	Sf1
NM_011638	16071	31.2898	Tfrc
NM_027430	2865	31.2542	Brp44
NM_146207	12164	31.2443	Cul4a
NM_001159941	10386	31.2427	Kctd10
NM_018785	11952	31.2336	Prpf40a
NM_134009	9652	31.2332	Ncln
NM_019580	5126	31.2329	Gde1
NM_008698	6282	31.2298	Nipsnap1
NM_008303	2573	31.2119	Hspe1
NM_026455	6435	31.2078	Fam32a
NM_029759	6112	31.2005	Fam54b
NM_011791	8118	31.1874	Ash2l
NM_146226	7999	31.1802	Apeh
NM_017406	8466	31.1745	Atf6b
NM_019574	8477	31.1657	Patz1
NM_027804	15736	31.1585	Usp19
NM_013758	14486	31.1459	Add3
NM_008230	7944	31.1221	Hdc
NM_011306	8604	31.1048	Rxrb
NM_001110331	5375	31.1024	Peci
NM_013854	10774	31.0273	Abcf1
NM_001033279	12677	31.0061	D17Wsu92e
NM_001046637	4288	30.9915	Snrpa
NM_172894	12609	30.9699	Saps1
NM_001171004	20383	30.9676	Prkd3
NM_011574	7475	30.9644	Cirh1a
NM_178647	14356	30.9593	Cggbp1
NM_011294	11030	30.942	Sub1
NM_171826	6639	30.9408	Cldnd1
NM_173761	10524	30.919	Ythdf1
NM_024221	4927	30.9099	Pdhb
NM_001081298	20078	30.9074	Lphn2
NM_177683	4289	30.9029	Vgll4
NM_030743	9952	30.8948	Rnf114
NM_023190	16467	30.886	Acin1
NM_001170433	16161	30.8841	Ppfibp1
NM_178632	10773	30.8622	Ints7
NM_025813	9863	30.855	Mfsd1
NM_010789	10124	30.853	Meis1
NM_008214	6578	30.8416	Hars
NM_009270	9092	30.8236	Sqle
NM_172647	8208	30.8089	F11r
NM_011822	10194	30.7944	Pigq
NM_010256	10984	30.7574	Gart
NM_172302	11892	30.7491	Cpsf7
NM_025796	1534	30.7336	Mrpl33
NM_028099	21307	30.7278	Dusp11
NM_133915	12456	30.6912	Pxn
NM_175344	16229	30.6867	Ano6
NM_148926	8620	30.6863	Zfand3
NM_028871	8811	30.6862	Hnrnpr
NM_178651	11234	30.6827	Slc30a9
NM_009743	7808	30.6796	Bcl2l1
NM_024199	5989	30.6566	Cstf1
NM_026759	2586	30.6512	Mrpl13
NM_019553	15603	30.6476	Ddx21
NM_145760	8535	30.6413	Arfgap1
NM_146019	23609	30.6376	Chd3
NM_031405	9938	30.6167	Srrt
NM_010948	4321	30.6126	Nudc
NM_013587	9547	30.5959	Lrpap1
NM_010744	4883	30.5926	Tmed1
NM_001114097	16508	30.5873	Smarcc2
NM_138601	4473	30.5734	D10Jhu81e
NM_020285	4571	30.5485	Tssc4
NM_080461	6551	30.5307	Zfp358
NM_024460	2094	30.5293	2310016E02Rik
NM_013834	14314	30.5155	Sfrp1
NM_010580	10736	30.4937	Itgb5
NM_029976	6092	30.4805	Cdkn2aipnl
NM_001025388	11156	30.4697	Gm5506
NM_010120	9416	30.4696	Eif1a
NM_023912	8614	30.4324	Scyl1
NM_029270	10923	30.4129	Arhgap24
NM_026513	4997	30.4071	Pdf
NM_001111078	11178	30.3961	Uhrf1
NM_010301	10636	30.3764	Gna11
NM_026487	9165	30.3532	Atad1
NM_011809	11568	30.3237	Ets2
NM_011182	13943	30.3213	Cyth3
NM_001001181	3407	30.3156	BC031181
NM_144873	11512	30.3134	Uhrf2
NM_013895	3985	30.3063	Timm13
NM_144525	8979	30.2863	Tmem214
NM_001172113	8890	30.2821	Traf7
NM_025735	3136	30.2754	Map1lc3a
NM_145564	12695	30.2558	Fbxo21
NM_020587	7317	30.2427	Sfrs4
NM_001024206	2418	30.2372	Trappc1
NM_052994	12705	30.2332	Spock2
NM_008788	4994	30.2309	Pcolce
NM_009211	18403	30.2216	Smarcc1
NM_172739	27202	30.1943	Grlf1
NM_019995	6372	30.1642	Fam48a
NM_022325	4509	30.1558	Ctsz
NM_001163522	4725	30.1502	Emcn
NM_146043	3645	30.1311	Spin1
NM_009315	7321	30.1256	Taf6
NM_011779	11105	30.1097	Coro1c
NM_007853	6476	30.0908	Degs1
NM_029537	4499	30.0889	Tmem98
NM_009789	1550	30.0837	S100g
NM_001003949	7175	30.0693	ORF61
NM_001080974	7519	30.0639	Sri
NM_001081102	15739	30.0591	Whsc1
NM_008540	10777	30.0513	Smad4
NM_023277	6221	30.0448	Jam3
NM_145150	9702	30.0187	Prc1
NM_001040435	8454	30.0037	Tacc3
NM_153198	13648	29.9878	Hbp1
NM_001171024	15066	29.9848	Nup62-il4i1
NM_025790	2207	29.9723	Acot13
NM_021345	8792	29.9702	Ptplad1
NM_033074	8473	29.9456	Tars
NM_176996	12779	29.9352	Smo
NM_021336	4011	29.9179	Snrpa1
NM_053208	6477	29.9164	Egln2
NM_001037746	12854	29.9079	Gm5081
NM_022009	12878	29.904	Flii
NM_001031667	7251	29.9036	Gsk3a
NM_010385	2307	29.8923	H2-Ke2
NM_028385	20732	29.8523	Setd5
NM_011319	5976	29.836	Sars
NM_198018	16766	29.8312	Abr
NM_010902	7905	29.8279	Nfe2l2
NM_009272	4251	29.8218	Srm
NM_019682	6466	29.8065	Dynll1
NM_021494	15851	29.8026	Dennd5a
NM_021608	4900	29.7974	Dctn5
NM_010918	22421	29.7762	Nktr
NM_025611	17662	29.7601	Cul7
NM_025412	4321	29.7528	Pycrl
NM_027052	12556	29.7495	Slc38a4
NM_009104	6954	29.7316	Rrm2
NM_011497	6076	29.7142	Aurka
NM_173432	10351	29.7081	Pskh1
NM_028906	15190	29.7048	Dpp8
NM_172592	12951	29.696	Sfrs12
NM_175224	8123	29.6885	Metap1
NM_001077712	19402	29.6853	Stag2
NM_183315	3905	29.6737	Ctxn1
NM_133797	8513	29.6705	4833439L19Rik
NM_016716	8799	29.6576	Cul3
NM_010515	28416	29.6484	Igf2r
NM_019757	7172	29.6434	Fzr1
NM_009143	4031	29.64	Sdf2
NM_009054	7346	29.6265	Trim27
NM_019639	7655	29.6162	Ubc
NM_008276	4524	29.5974	Hoxd8
NM_013481	7865	29.593	Bop1
NM_001039214	12947	29.5631	Mex3c
NM_001122604	6615	29.5573	Dazap1
NM_022992	4246	29.5421	Arl6ip5
NM_021280	14062	29.5389	Plcg1
NM_001130187	9091	29.5204	Smarcd2
NM_001163729	6726	29.5154	Klhdc3
NM_025417	2606	29.4638	Commd4
NM_027911	10888	29.4613	Raver1
NM_011418	5239	29.4556	Smarcb1
NM_145405	1935	29.4078	Ubl4
NM_011231	5355	29.3981	Rabggtb
NM_007478	17025	29.3939	Arf3
NM_133947	22564	29.3921	Numa1
NM_011202	17700	29.3883	Ptpn11
NM_019661	7574	29.3761	Ykt6
NM_010615	15194	29.3736	Kif11
NM_001040396	11178	29.3675	2810407C02Rik
NM_025898	7351	29.367	Napa
NM_011492	5109	29.3626	Stk11
NM_023138	7475	29.3464	Map2k2
NM_133771	4897	29.3387	Memo1
NM_019657	5791	29.3368	Hsd17b12
NM_145413	13338	29.3205	Fam20b
NM_153781	12079	29.3202	Pygb
NM_025433	8197	29.3037	Rpl7l1
NM_028722	13651	29.3033	Msl1
NM_009933	12504	29.2984	Col6a1
NM_011551	15111	29.2921	Ubtf
NM_021393	8280	29.2524	Cobra1
NM_025825	7550	29.2465	Appbp2
NM_026219	1578	29.2267	Uqcrb
NM_023055	7075	29.2036	Slc9a3r2
NM_009888	13681	29.1995	Cfh
NM_009968	6913	29.1946	Cryz
NM_175134	7769	29.1847	Ankrd46
NM_030886	31522	29.1712	Ankrd17
NM_001083316	20567	29.164	Pdgfra
NM_153175	5045	29.1566	Gimap6
NM_009193	5104	29.154	Slbp
NM_011936	11130	29.1427	Fto
NM_009280	9665	29.1397	Ss18
NM_019718	2569	29.1161	Arl3
NM_007483	6959	29.1117	Rhob
NM_009532	6732	29.103	Xrcc1
NM_172871	13173	29.102	Klhl9
NM_021498	1871	29.0997	Pole3
NM_025363	1377	29.0895	Fmc1
NM_030116	4998	29.0835	Mrpl9
NM_008514	16934	29.0697	Lrp6
NM_198006	11881	29.0668	6330578E17Rik
NM_146252	10822	29.0549	Tbc1d13
NM_001161823	15444	29.0491	Kdm4a
NM_001080981	8774	29.0479	Ddx23
NM_010698	8191	29.0371	Ldb2
NM_025604	2615	29.037	Psmg3
NM_024166	2836	29.034	Chchd2
NM_030262	6913	29.0236	Pofut2
NM_198652	26287	29.023	Hjurp
NM_028419	2897	29.0206	Glrx5
NM_009408	11980	29.0194	Top1
NM_198886	5710	28.9895	Zbtb12
NM_025409	4331	28.9861	Ier3ip1
NM_172703	17164	28.9839	Eif4g3
NM_146188	7497	28.9689	Kctd15
NM_017407	11880	28.9655	Spag5
NM_133755	9586	28.9483	Tubgcp2
NM_026125	4081	28.9123	Fam132a
NM_001168488	9434	28.911	Men1
NM_001001309	17933	28.8946	Itga8
NM_001164223	9633	28.8936	Rpa1
NM_024249	16786	28.8902	Slc38a10
NM_133774	9254	28.8819	Stard4
NM_008467	11527	28.8214	Kpna4
NM_019795	7150	28.8111	Dnajc7
NM_009786	4468	28.7863	Cacybp
NM_027215	2682	28.7859	Tmem147
NM_026616	1993	28.7419	Rnaseh2c
NM_026115	4858	28.7172	Hat1
NM_008986	9915	28.7133	Ptrf
NM_027855	2955	28.7065	0610007C21Rik
NM_177727	7791	28.6436	Lsm14b
NM_016769	15642	28.6296	Smad3
NM_145959	17271	28.625	D15Ertd621e
NM_021398	7961	28.6247	Slc43a3
NM_001122843	15134	28.622	Tnpo2
NM_145930	15609	28.603	AW549877
NM_011592	5471	28.6023	Timm44
NM_197991	5689	28.5869	2310044H10Rik
NM_146145	16259	28.5852	Jak1
NM_011135	9149	28.583	Cnot7
NM_145421	4519	28.5812	Fam108a
NM_001122666	7424	28.5801	Suds3
NM_144788	27533	28.5385	Hectd1
NM_010469	8043	28.5341	Hoxd4
NM_138667	13102	28.5324	Tab2
NM_031397	9482	28.5233	Bicc1
NM_009455	4241	28.5067	Ube2e1
NM_011521	7526	28.5017	Sdc4
NM_026617	2471	28.4907	Tmbim4
NM_145615	4477	28.4897	Etfa
NM_023343	4182	28.48	Ilkap
NM_025880	6526	28.4501	2410002F23Rik
NM_023429	12614	28.4403	Ociad1
NM_020003	4692	28.4397	0610031J06Rik
NM_010754	7668	28.4383	Smad2
NM_019937	6543	28.4178	Ccnl1
NM_010880	25744	28.4134	Ncl
NM_018743	12025	28.4047	Agpat6
NM_175381	15203	28.3951	2700081O15Rik
NM_013830	13611	28.3931	Prpf4b
NM_001164608	5329	28.3855	Maf1
NM_007806	2312	28.3784	Cyba
NM_001012518	15478	28.3685	Ehmt1
NM_175749	18322	28.3495	Nup153
NM_001130526	8438	28.3486	Lzts2
NM_023739	13863	28.3475	Nfx1
NM_027342	1932	28.3449	Fam162a
NM_026949	6191	28.3425	Cnot8
NM_011594	17035	28.3397	Timp2
NM_033325	15752	28.3355	Loxl2
NM_033573	6241	28.3347	Prcc
NM_009471	9789	28.3308	Umps
NM_008261	13247	28.3186	Hnf4a
NM_008910	8473	28.313	Ppm1a
NM_183428	20578	28.305	Epb4.1
NM_001166453	10393	28.3028	Pls3
NM_029550	5054	28.2959	Keg1
NM_028493	14989	28.2847	Rhobtb3
NM_023672	9699	28.2812	Ssbp3
NM_144543	2923	28.2777	Thyn1
NM_007963	13419	28.2775	Mecom
NM_011895	6185	28.2733	Slc35a1
NM_011811	6470	28.2721	Farsb
NM_026931	4036	28.2497	1810011O10Rik
NM_009083	1743	28.2404	Rpl30
NM_016752	3541	28.2197	Slc35b1
NM_025418	4012	28.2089	Vta1
NM_026612	1377	28.1945	Ndufb2
NM_022328	10922	28.194	Mllt1
NM_011609	6521	28.1909	Tnfrsf1a
NM_011155	6253	28.1831	Ppp5c
NM_008448	18237	28.1759	Kif5b
NM_019499	5212	28.1486	Mad2l1
NM_029930	11291	28.1407	Fam115a
NM_030064	6081	28.1292	Phf23
NM_026302	11212	28.1244	Dctn4
NM_025808	9381	28.1196	Lztr1
NM_016787	7331	28.1175	Bnip2
NM_008873	7071	28.1158	Plau
NM_010163	8662	28.1078	Ext2
NM_133887	6998	28.1014	Stx12
NM_025669	13705	28.0922	Sfrs18
NM_026122	2740	28.082	Hmgn3
NM_026452	5103	28.0808	Coq9
NM_009942	1715	28.0797	Cox5b
NM_028292	7115	28.075	Ppme1
NM_020491	2079	28.0703	Sssca1
NM_013814	12217	28.0613	Galnt1
NM_019489	3518	28.0604	Ppie
NM_001159502	9243	28.0489	Ddx24
NM_026110	11459	28.027	1810007M14Rik
NM_025965	27982	28.0128	Ssr1
NM_001083587	22498	28.0098	Tns3
NM_053009	19646	27.9858	Zfp91
NM_172396	8532	27.9684	9130011J15Rik
NM_026148	12737	27.9597	Lims1
NM_026201	13433	27.9592	Ccar1
NM_008906	11026	27.9589	Ctsa
NM_029478	8322	27.9588	Tmem49
NM_011243	8324	27.9555	Rarb
NM_026602	4239	27.9488	Bcas2
NM_029561	6828	27.9488	Ndfip2
NM_026439	10942	27.9437	Ccdc80
NM_181392	3511	27.9328	Gtf2h5
NM_026308	1499	27.9301	Rpp21
NM_133978	2917	27.9296	Cmtm7
NM_178764	19734	27.9275	Fam168a
NM_015772	15134	27.9137	Sall2
NM_023396	4374	27.9105	Rprm
NM_001146268	16215	27.9075	Pdgfrb
NM_139272	12311	27.9057	Galnt2
NM_001164352	5380	27.8917	Efemp2
NM_010150	6637	27.8774	Nr2f6
NM_031373	6839	27.847	Ogfr
NM_001146025	11965	27.8255	Rnf44
NM_029985	5244	27.8214	Lrrc42
NM_007527	2595	27.8201	Bax
NM_052973	12430	27.81	Strn3
NM_026796	4791	27.8095	Smyd2
NM_022329	7895	27.8079	Tor1aip2
NM_011871	4637	27.7989	Prkra
NM_008857	13321	27.7944	Prkci
NM_026347	2762	27.7878	Iah1
NM_001102650	4172	27.7624	Nt5c3l
NM_013672	23264	27.7223	Sp1
NM_023118	13440	27.7198	Dab2
NM_001162417	10477	27.7055	Myef2
NM_024451	12061	27.703	Sun1
NM_001024919	4169	27.7029	Bod1
NM_027226	13067	27.686	Fyttd1
NM_024270	3813	27.6658	Stard3nl
NM_009499	6680	27.6466	Vasp
NM_010681	16797	27.6329	Lama4
NM_019478	3141	27.6321	Pqbp1
NM_024287	9834	27.6035	Rab6
NM_013785	13072	27.6025	Ip6k1
NM_008483	16653	27.586	Lamb2
NM_177682	5236	27.5748	AU022870
NM_025793	6936	27.5672	Wdr45l
NM_023320	4018	27.5646	Plekho1
NM_001172146	3503	27.5632	Aimp2
NM_207176	7218	27.5367	Tes
NM_011175	5538	27.5312	Lgmn
NM_144818	7748	27.5085	Ncaph
NM_028431	4712	27.5051	Pmpcb
NM_001110350	15400	27.49	Sin3a
NM_001164621	9885	27.4817	Rnf14
NM_024179	7090	27.476	0610009O20Rik
NM_010773	5452	27.4553	Mbd2
NM_029766	12381	27.4499	Dtl
NM_133215	16768	27.4446	Mtmr4
NM_020510	10685	27.4378	Fzd2
NM_033073	4668	27.4374	Krt7
NM_026851	1213	27.4287	Mrpl52
NM_199469	11720	27.4062	Nploc4
NM_009171	6074	27.4029	Shmt1
NM_016799	10977	27.4021	Srrm1
NM_025998	7505	27.3975	Nkain1
NM_021531	9452	27.364	Carm1
NM_021433	7220	27.3539	Stx6
NM_172265	7503	27.3474	Eif2b5
NM_126165	6091	27.3471	Vps4a
NM_019870	2727	27.3471	Naa10
NM_010462	4895	27.34	Hoxc10
NM_019537	2889	27.3245	Psmg1
NM_017393	3533	27.3148	Clpp
NM_001083319	11286	27.2958	Ubp1
NM_008485	15126	27.2885	Lamc2
NM_019829	6180	27.2735	Stx5a
NM_009330	8023	27.269	Hnf1b
NM_024184	4679	27.2613	Asf1b
NM_025849	2112	27.252	3110001D03Rik
NM_028809	3717	27.2451	Arpc5l
NM_001163538	6075	27.2228	Pgam5
NM_013718	3667	27.1996	Trappc3
NM_173748	11560	27.1891	Nudcd3
NM_011869	9949	27.1811	Med24
NM_175193	12101	27.1784	Golim4
NM_018808	6600	27.1707	Dnajb1
NM_025514	3873	27.1496	D10Ertd641e
NM_010942	6235	27.1434	Nsg1
NM_183256	2106	27.137	2310016M24Rik
NM_015784	9283	27.1361	Postn
NM_033218	13507	27.1254	Srebf2
NM_016903	4710	27.1196	Esd
NM_010279	9381	27.1079	Gfra1
NM_153806	6991	27.1036	Dnttip2
NM_009316	16754	27.098	Map3k7
NM_008861	15139	27.0604	Pkd2
NM_008604	12313	27.0545	Mme
NM_181322	11092	27.0301	Ctcf
NM_023162	1989	27.0117	Znrd1
NM_007835	12862	27.006	Dctn1
NM_133803	7774	26.9939	Dpp3
NM_012030	5567	26.9842	Slc9a3r1
NM_011342	5255	26.9735	Sec22b
NM_001163641	13486	26.9669	Setdb1
NM_023743	11646	26.9558	Eif4enif1
NM_001130513	10545	26.952	Ace2
NM_009737	4509	26.9448	Bcat2
NM_019640	7983	26.9365	Pitpnb
NM_001145902	9601	26.909	Arhgap1
NM_144908	7336	26.8965	Galnt11
NM_177663	8351	26.8925	Isg20l2
NM_026578	2953	26.8924	Gar1
NM_028299	3411	26.8847	2700029M09Rik
NM_026993	10803	26.8598	Ddah1
NM_026501	8916	26.8554	Fam134c
NM_028863	2502	26.854	Isca2
NM_177592	14829	26.8306	Tmem164
NM_026559	4163	26.8213	Txndc17
NM_025594	6495	26.8095	Zmat2
NM_178576	4618	26.8053	Cpsf4
NM_001160257	17027	26.7501	Smg7
NM_025812	10163	26.7385	Hmg20a
NM_026482	20457	26.7372	Atp2b1
NM_001171582	8498	26.7284	Mars
NM_008917	7108	26.7231	Ppt1
NM_026631	2878	26.7054	Nhp2
NM_001168508	10850	26.6917	Mapk14
NM_008193	3256	26.6787	Guk1
NM_144886	4643	26.6679	Exosc2
NM_172757	8970	26.6391	Heatr3
NM_172276	9443	26.6344	Sfrs8
NM_019673	5627	26.624	Actl6a
NM_146057	4228	26.5963	Dap
NM_181394	1161	26.5754	Anapc13
NM_010124	5093	26.5665	Eif4ebp2
NM_024267	10295	26.5607	Ipo4
NM_011415	5732	26.5543	Snai2
NM_011276	21175	26.5328	Rlim
NM_025318	4084	26.5325	Tmem93
NM_054093	14782	26.5292	Ube3b
NM_025548	3338	26.5112	Tbcb
NM_028108	12875	26.5017	Naa50
NM_025281	4411	26.4952	Lyar
NM_019422	5414	26.4907	Elovl1
NM_009906	9935	26.4903	Tpp1
NM_009361	4832	26.4801	Tfdp1
NM_008466	11842	26.4754	Kpna3
NM_010147	7077	26.4465	Epn1
NM_019758	6869	26.4435	Mtch2
NM_029945	13225	26.428	Smpd4
NM_178593	7571	26.417	Rcsd1
NM_001015889	3490	26.4124	Taf9
NM_026277	4668	26.4045	Nob1
NM_023128	7513	26.4025	Palm
NM_009755	12621	26.3988	Bmp1
NM_008246	7868	26.3955	Hiat1
NM_001141932	7203	26.3881	Rbms1
NM_026082	19942	26.3786	Dock7
NM_010749	6290	26.3723	M6pr
NM_025836	6111	26.3694	Plin3
NM_139140	5821	26.3508	Spats2
NM_018774	10829	26.3478	Phc2
NM_013559	9836	26.3469	Hsph1
NM_031248	1614	26.3335	Robld3
NM_001168491	6583	26.3214	Pdcd4
NM_144837	21680	26.3161	BC018507
NM_009776	5141	26.3159	Serping1
NM_007759	2542	26.3132	Crabp2
NM_173784	8562	26.308	Ubtd2
NM_008304	9354	26.3037	Sdc2
NM_001161413	8351	26.3016	Slc3a2
NM_009703	9138	26.2996	Araf
NM_029012	7952	26.2985	Sppl3
NM_007382	5208	26.2976	Acadm
NM_001033248	3424	26.2975	Gm266
NM_008234	8520	26.2916	Hells
NM_011240	26720	26.2696	Ranbp2
NM_028198	10707	26.2636	Xpo5
NM_010206	14117	26.2615	Fgfr1
NM_024233	3030	26.2588	Rexo2
NM_144802	8773	26.2296	Hnrpll
NM_134149	4344	26.228	AI837181
NM_176833	13401	26.1899	Ppm1f
NM_010956	18592	26.1881	Ogdh
NM_011975	3461	26.1717	Rpl27a
NM_028487	10174	26.1544	Gpbp1
NM_009144	5614	26.1507	Sfrp2
NM_015754	6063	26.1502	Rbbp9
NM_024192	5447	26.1441	Cuedc2
NM_025844	6187	26.1404	Chordc1
[truncated: 15,020 more rows]
