# Supplementary material for: Refining transcriptional programs in kidney development by integration of deep RNA-sequencing and array-based spatial profiling
Source: BMC Genomics. 2011 Sep 5;12:441. doi: 10.1186/1471-2164-12-441 (PMC3180702; doi:10.1186/1471-2164-12-441)
Supplement: Additional file 3 — Extended 3' UTR signal. Transcripts with tags beyond annotated 3'UTR within a 20 kb window. [file 1471-2164-12-441-S3.XLS]

## Sheet: Sheet1
Supplementary Table 3: Extended 3'UTR signal								Uncharacterized 3'UTR extensions
gene	chr	strand	exonStarts	exonStops	Extend UTR probesets	RPKM		1110018J18Rik
Ndfip1	chr18	+	38623930	38624740	1424821_at	72.4321		1200014J11Rik
Sfpq	chr4	+	126707208	126713058	1423796_at	70.819		1700020O03Rik
Npnt	chr3	-	132544783	132547393	1452106_at	69.4887		1810012P15Rik
Serbp1	chr6	+	67233953	67241333	1441501_at	67.1537		1810013L24Rik
Mxd4	chr5	-	34516610	34519640		65.4982		1810043G02Rik
Dlst	chr12	+	86473703	86476463	1431011_at	65.4562		1810063B05Rik
Rcc2	chr4	+	140277119	140279069	1426897_at	56.5081		2010011I20Rik
Cnot6	chr11	-	49485064	49488694	1426683_at	55.5399		2010106G01Rik
Ipo7	chr7	+	117198530	117199970		54.2399		2010321M09Rik
Psmc6	chr14	+	45968376	45969246	1417769_at	54.182		2310016M24Rik
Tcf25	chr8	+	125925134	125927744		53.7845		2310030G06Rik
Actr1b	chr1	-	36755030	36756920	1426403_at	52.5918		2310046O06Rik
Rcn2	chr9	+	55906018	55907578		50.4227		2310047B19Rik
Rbmx	chrX	-	54636179	54640259		49.5303		2410016O06Rik
Sox4	chr13	-	29040837	29043567	1433575_at	47.7675		2610008E11Rik
Glg1	chr8	-	113677263	113681793	1448580_at	47.2312		2610101N10Rik
Pxdn	chr12	+	30700435	30702415		45.0316		2700089E24Rik
Isoc1	chr18	+	58837565	58839935	1425052_at	43.5825		2810002N01Rik
B2m	chr2	+	121978386	121979526		42.5638		2810021B07Rik
Magt1	chrX	-	103163515	103166365	1428624_at	42.404		2810046L04Rik
D17Wsu104e	chr17	-	56315386	56316346	1448439_at	42.3772		2900026A02Rik
Gnpat	chr8	+	127413215	127414505		42.0917		4632428N05Rik
Nras	chr3	+	102868156	102872416		40.9978		4930503L19Rik
Nsd1	chr13	+	55415089	55422769		40.5101		5430407P10Rik
Dnajc5	chr2	+	181284081	181289661	1436179_a_at	39.7475		5730508B09Rik
Col1a1	chr11	+	94812933	94814283	1455494_at	39.4563		6430526N21Rik
Hnrnpul2	chr19	+	8906025	8909355		39.0092		6430548M08Rik
Adipor1	chr1	+	136328235	136329795	1424312_at	38.6781		6720456H20Rik
Fads2	chr19	-	10137312	10138752	1419031_at	38.3647		8430408G22Rik
Casp3	chr8	+	47723502	47724942	1449839_at	37.9044		8430419L09Rik
Far1	chr7	+	120711771	120714831	1435315_s_at	37.3471		8430426H19Rik
Itga6	chr2	+	71693910	71696370	1422445_at	37.2207		9030420J04Rik
Dag1	chr9	-	108107249	108109589	1426778_at	36.9612		9130404D08Rik
Mrpl37	chr4	-	106727551	106728631		36.8478		9230110C19Rik
Ivd	chr2	+	118706322	118708482	1449001_at	36.2464		A430033K04Rik
Seh1l	chr18	+	67951672	67955002		35.9199		A530054K11Rik
Tbl1x	chrX	+	74905080	74908260	1434644_at	35.4155		A930001N09Rik
Alg10b	chr15	+	90058810	90063790	1454917_at	35.4053		Abi3bp
Psip1	chr4	-	83100012	83102922	1442148_at	35.1212		Acbd3
Atp2a2	chr5	-	122903619	122907159		34.9759		Acbd5
Wasf2	chr4	+	132751789	132755599	1454673_at	34.6123		Adamts12
Mrps17	chr5	+	130224030	130228320		34.5465		Ahsa2
Mgrn1	chr16	+	4936895	4939055		34.4891		Aida
Fzd4	chr7	+	96556870	96561520	1434756_at	34.1706		Akt3
Ap1g1	chr8	+	112384095	112387995	1460712_s_at	34.0374		Aldh5a1
Dpp4	chr2	-	62167713	62172303	1441342_at	32.9093		Alg10b
Angel2	chr1	+	192768970	192770770	1415731_at	32.7655		Ankrd27
Pum1	chr4	+	130335818	130338848		32.6585		Ap2a2
Impad1	chr4	-	4689780	4694850	1437289_at	32.345		Arap1
Klhdc2	chr12	+	70411263	70412643	1435020_at	32.1473		Arhgef2
Yme1l1	chr2	+	23052551	23055191	1423360_at	32.0058		Arhgef7
Mrps2	chr2	+	28325528	28327448		31.9907		Arid4b
2510006D16Rik	chr4	+	129284794	129286444	1415763_a_at	31.5969		Arl15
Srpk1	chr17	-	28724631	28727001		31.5135		Arl8b
Cul4a	chr8	+	13146627	13148547		31.2443		Armc8
Prpf40a	chr2	-	52995301	52998211	1429436_at	31.2336		Atg2b
Patz1	chr11	+	3208069	3210199		31.1657		Athl1
Usp19	chr9	+	108403752	108404562		31.1585		Atl3
Snrpa	chr7	-	27971083	27972223		30.9915		Atmin
Saps1	chr7	-	4582192	4583842		30.9699		Atxn3
Pdhb	chr14	-	8997679	8998849		30.9099		Atxn7
Vgll4	chr6	-	114810052	114812182		30.9029		B4galt6
Ints7	chr1	+	193445343	193447443	1428531_at	30.8622		B930041F14Rik
Ano6	chr15	+	95803132	95805802		30.6867		BC056474
Zfand3	chr17	+	30345117	30347517		30.6863		Bbs1
Hnrnpr	chr4	+	135895943	135899903		30.6862		Bin1
Cstf1	chr2	+	172206119	172207859		30.6566		Blcap
Arfgap1	chr2	+	180716075	180723785		30.6413		Bnip2
Smarcc2	chr10	+	127926028	127927798		30.5873		Bphl
Sfrs4	chr4	+	131456987	131458787		30.2427		Brf1
Spock2	chr10	+	59594229	59597889	1435026_at	30.2332		Bspry
Emcn	chr3	+	137093559	137095899		30.1502		Btc
Spin1	chr13	+	51244530	51246570		30.1311		C1qtnf1
Whsc1	chr5	+	34237826	34240856	1436036_at	30.0591		C430048L16Rik
Smad4	chr18	-	73794541	73799911	1422486_a_at	30.0513		Cables1
Hbp1	chr12	-	32611372	32615542		29.9878		Camk2d
Dctn5	chr7	+	129291668	129293108		29.7974		Cand2
Dpp8	chr9	+	64928660	64932200		29.7048		Car13
Sfrs12	chr13	-	104531153	104533643	1457392_at	29.696		Casz1
Stag2	chrX	+	39628463	39631313		29.6853		Cbwd1
Cul3	chr1	-	80260040	80263730		29.6576		Ccar1
Ubl4	chrX	-	71611074	71612814		29.4078		Ccdc25
Appbp2	chr11	-	85000827	85005147	1434040_at	29.2465		Ccdc71
Pole3	chr4	-	62183717	62184977		29.0997		Cd3eap
Hjurp	chr1	-	90158755	90161755		29.023		Cd83
Glrx5	chr12	+	106278660	106279680		29.0206		Cdadc1
Top1	chr2	+	160547290	160549180		29.0194		Cdc25a
Zbtb12	chr17	+	35033565	35035425		28.9895		Cdc37l1
Ier3ip1	chr18	+	77179307	77181077		28.9861		Cdc42bpg
Stard4	chr18	-	33359039	33363239	1455011_at	28.8819		Cdc42ep1
Bicc1	chr10	-	70385712	70387992	1441137_at	28.5233		Cdk6
Ociad1	chr5	+	73704681	73706151		28.4403		Cebpd
Prpf4b	chr13	+	34993465	34998175		28.3931		Cenpi
Vta1	chr10	-	14374365	14375505		28.2089		Cep250
Mllt1	chr17	-	57031094	57033884		28.194		Cep63
Tnfrsf1a	chr6	+	125312012	125313212		28.1909		Chd1
Kif5b	chr18	-	6201125	6203705	1418428_at	28.1759		Chmp1b
Mad2l1	chr6	+	66489937	66493537		28.1486		Chmp4c
Bnip2	chr9	+	69854922	69857322		28.1175		Cited4
Sssca1	chr19	-	5729768	5730368		28.0703		Clasp1
Ccar1	chr10	-	62206070	62207510		27.9592		Clec2d
Gtf2h5	chr17	+	6084652	6086902		27.9328		Cno
Strn3	chr12	-	52709649	52711089	1423535_at	27.81		Cnot2
Prkra	chr2	-	76467087	76468467		27.7989		Cnot4
Sin3a	chr9	+	56975185	56977075		27.49		Col4a3bp
Mbd2	chr18	+	70785317	70788677		27.4553		Coq10b
Fzd2	chr11	+	102467758	102470068		27.4378		Cox10
Shmt1	chr11	-	60601715	60602645	1425178_s_at	27.4029		Cpsf2
Nkain1	chr4	+	130167849	130170339		27.3975		Creb3l4
Carm1	chr9	+	21392632	21397132		27.364		Crim1
Ubp1	chr9	+	113884501	113887291		27.2958		Csnk1g3
Stx5a	chr19	+	8829558	8830638		27.2735		Ctla2b
Dnajb1	chr8	+	86134718	86136968		27.1707		Cx3cl1
2310016M24Rik	chr15	+	99558257	99559877		27.137		Cyhr1
Gfra1	chr19	-	58310180	58312880	1439015_at	27.1079		Cyp4f16
Mme	chr3	+	63184254	63188004	1455961_at	27.0545		D330038O06Rik
Sec22b	chr3	+	97725193	97727113		26.9735		Dcaf5
Isg20l2	chr3	+	87743273	87747113		26.8925		Ddx51
Cpsf4	chr5	+	145942073	145944473		26.8053		Ddx56
Ppt1	chr4	+	122534875	122537605		26.7231		Dedd
Heatr3	chr8	+	90694880	90697370		26.6391		Dennd1b
Eif4ebp2	chr10	-	60891294	60896544	1436158_at	26.5665		Dgkd
Tfdp1	chr8	+	13377289	13378369		26.4801		Dhrs11
Mtch2	chr2	+	90705427	90707737		26.4435		Dhx35
Rbms1	chr2	-	60588279	60591039		26.3881		Dlst
Spats2	chr15	+	99042792	99044352		26.3508		Dnaja1
Hsph1	chr5	-	150418251	150420081		26.3469		Dock8
Pdcd4	chr19	+	54003633	54004893		26.3214		Dtnbp1
Sppl3	chr5	+	115547206	115549816		26.2985		Dusp12
Ranbp2	chr10	+	57956716	57957916	1450690_at	26.2696		Dusp19
Xpo5	chr17	+	46379220	46380570	1428560_at	26.2636		Dusp22
Hnrpll	chr17	-	80428144	80429824		26.2296		Dusp4
Chordc1	chr9	+	18117365	18123125	1435574_at	26.1404		Dyrk1b
Cnot2	chr10	-	115940041	115947421		25.9962		Dzip3
Rgl1	chr1	-	154363948	154366138		25.9762		Efs
Kctd20	chr17	+	29103889	29106409		25.9729		Eif1
Glo1	chr17	-	30728249	30730019		25.9356		Eif2c2
Oxsr1	chr9	-	119147649	119150259		25.8925		Elk1
Prpf38b	chr3	-	108704736	108706836		25.8671		Eng
Arhgap5	chr12	+	53668325	53670995		25.6735		Enpp3
Ccny	chr18	-	9312443	9316553	1452984_at	25.6481		Entpd1
Pvrl3	chr16	-	46446070	46448500	1421133_at	25.5839		Entpd7
Ift52	chr2	+	162871096	162875656		25.5364		Epb4.1l5
Mtdh	chr15	+	34070517	34073697	1434884_at	25.4754		Epc1
Rmnd5a	chr6	-	71339068	71343118		25.4115		Ephb3
Nup155	chr15	+	8107764	8111844	1444342_at	25.3797		Eps15l1
Zwint	chr10	+	72130646	72137606		25.3481		Erbb2
Ndst1	chr18	-	60844218	60848898	1428367_at	25.2683		Evi5l
Pfdn2	chr1	+	173288157	173289597	1435620_at	25.1778		F630043A04Rik
Mki67ip	chr1	+	120229518	120230928		25.0958		Fahd1
Slc38a1	chr15	-	96402041	96407141	1454764_s_at	25.0815		Fam109a
Tusc3	chr8	+	40250195	40251245		24.9809		Fam114a1
Wapal	chr14	+	35558876	35561096		24.9619		Fam134b
Agps	chr2	+	75764100	75769230	1434919_at	24.949		Fam136a
Plscr3	chr11	+	69663902	69666572		24.9251		Fam46b
Suv420h2	chr7	+	4698493	4699933		24.9225		Fam59a
Fbxl19	chr7	+	134911444	134913154		24.9025		Fam83f
Drg2	chr11	+	60281652	60282762		24.8814		Fancc
Uck2	chr1	-	169153062	169156512		24.8643		Fbxo25
Whsc2	chr5	-	34239783	34241373		24.8146		Fbxo31
Thra	chr11	+	98625842	98629382	1443952_at	24.7714		Fbxo44
Ppp6c	chr2	-	39050130	39052860		24.654		Fhdc1
Mdm4	chr1	-	134882682	134888232		24.5559		Frrs1
Hnrnpd	chr5	-	100382582	100390352		24.5219		Fundc2
E430025E21Rik	chr15	-	59161967	59163857		24.5218		Fut11
Stau1	chr2	-	166772683	166774843	1435347_at	24.498		Fzd2
Nupl1	chr14	-	60836965	60838825	1424390_at	24.3411		Fzd7
Cdc34	chr10	+	79150804	79151734		24.2841		G2e3
Nudcd2	chr11	+	40552744	40555324		24.1479		Gab2
9130404D08Rik	chr8	-	72538144	72543484		24.1161		Galnt7
Pes1	chr11	+	3878913	3880683		24.0603		Gca
Cand2	chr6	+	115753882	115756882		24.009		Gdap2
Kidins220	chr12	+	25742706	25745136		23.969		Gdpd5
Ccnt2	chr1	+	129700136	129704876	1427089_at	23.9667		Gemin5
Tpm2	chr4	-	43527052	43528792		23.8457		Gfer
Grk6	chr13	+	55561198	55565368		23.835		Giyd2
Yeats2	chr16	+	20171384	20176184		23.8323		Glo1
Luc7l	chr17	+	26418711	26424591		23.7907		Glrx2
Dkc1	chrX	+	72354100	72355870		23.7809		Glt28d2
Med1	chr11	-	98013614	98016554		23.7439		Glt8d1
2010321M09Rik	chr9	+	64833908	64836188		23.6043		Gm5113
Copg2	chr6	-	30697596	30698856		23.5038		Gnaq
Thap11	chr8	+	108380178	108381978		23.4469		Gnpat
Arhgef2	chr3	+	88450785	88453305		23.3708		Gpr107
Ino80e	chr7	-	133994963	133996283		23.312		Grk5
4921513D23Rik	chr16	-	14109282	14111622		23.1115		Grk6
D2Ertd750e	chr2	+	118659867	118663287		23.0889		Gtf2ird1
Rab35	chr5	+	116095770	116098380		23.0257		Gtf3c4
Ptdss2	chr7	+	148341419	148343399		22.9518		Gtf3c6
Kti12	chr4	+	108521551	108537661		22.9374		H13
Mut	chr17	+	41097645	41098815	1448486_at	22.9044		H2afj
Prpf38a	chr4	-	108236839	108237829		22.895		Hbp1
Nusap1	chr2	+	119474725	119477185		22.8594		Hgsnat
Lsm2	chr17	+	35122487	35124287		22.8429		Hip1r
Rsc1a1	chr4	-	141233525	141239765		22.7966		Hist1h1c
A430107O13Rik	chr6	+	22204690	22206340		22.7961		Hist2h2be
Fzd7	chr1	+	59541522	59546322		22.7453		Hist3h2a
Pcgf3	chr5	+	108929423	108933413		22.7301		Hjurp
Polr1a	chr6	+	71928509	71933339		22.7163		Hnrnpd
Map3k3	chr11	+	106015508	106017908	1426687_at	22.6797		Hnrnpul2
Lpin2	chr17	+	71596311	71599071	1452836_at	22.5788		Hnrpll
Bin1	chr18	+	32594896	32596066		22.5412		Idua
Arl8b	chr6	+	108771546	108775086		22.5016		Ier2
Wdr18	chr10	+	79430344	79432804		22.477		Ier3ip1
Agpat3	chr10	-	77731571	77736431	1433818_at	22.3899		Il10rb
Pola2	chr19	-	5940568	5941498		22.3869		Il4ra
Tm4sf1	chr3	-	57089607	57091677		22.3404		Ing1
Tmem48	chr4	+	107086694	107088884	1424173_at	22.3142		Insig2
Reep3	chr10	-	66472307	66476477		22.2505		Irak4
Mrps18a	chr17	+	46265598	46266378		22.2447		Isg20l2
Tbc1d16	chr11	-	119004411	119008881		22.2433		Itfg2
Atl3	chr19	+	7608526	7613986		22.2357		Itga1
Eif2s1	chr12	+	79985903	79989143		22.1852		Itsn1
Dnttip1	chr2	+	164593501	164594401		22.1823		Iws1
Rab22a	chr2	+	173526620	173532740		22.0682		Jmjd1c
Ttll4	chr1	+	74744273	74748263		22.065		Jmjd7
Cox19	chr5	-	139811334	139814244		22.0358		Kctd1
Wdr77	chr3	+	105770240	105775400		22.0255		Kctd9
Dhx36	chr3	-	62271723	62274483	1437550_at	21.8665		Kdm4c
Srp19	chr18	+	34495886	34497056		21.823		Kidins220
Limd1	chr9	+	123428361	123431421		21.8167		Kif5b
Jkamp	chr12	+	73201815	73202385		21.7965		Kirrel
Ptk2	chr15	-	73045196	73046366		21.7236		Klhdc2
Bcl2l2	chr14	+	55504370	55508240		21.7173		Klhl11
Ncor1	chr11	-	62129244	62131344		21.7077		Krba1
Sesn3	chr9	+	14130150	14137440	1449303_at	21.6545		Lancl2
Rnf34	chr5	+	123318236	123320456		21.641		Lepre1
Gpc4	chrX	-	49404027	49406697	1436514_at	21.5789		Lfng
Pds5b	chr5	+	151610423	151617233		21.5616		Lig3
Ttc1	chr11	-	43542445	43543975		21.4755		Limd1
Med10	chr13	+	69954567	69955947		21.4749		Lnpep
Zfp41	chr15	+	75453980	75460130		21.4396		Lpin2
Fam13b	chr18	-	34600285	34602295		21.399		Lrch4
Nif3l1	chr1	+	58518169	58520239		21.3575		Lrrfip1
Glt8d1	chr14	+	31824861	31825971		21.3302		Lsm2
Tgoln2	chr6	-	72558468	72562098		21.2449		Luc7l
Rnf40	chr7	+	134746157	134747897		21.1825		Lyrm2
Stk24	chr14	-	121683429	121686549		21.1697		Lysmd2
Rab3ip	chr10	-	116341811	116344091		21.1572		Maml2
Zcchc17	chr4	-	129992810	129993890		21.1415		2005-03-01
Lix1l	chr3	+	96427829	96429959		21.1277		Mboat2
Rbm25	chr12	+	85022545	85025065		21.0977		Mctp2
Klf3	chr5	+	65220397	65224057	1454666_at	21.0803		Mdm4
Tead1	chr7	+	120042174	120049974		21.0411		Med23
Eps15l1	chr8	-	74900054	74902874		21.0351		Med31
Zfyve21	chr12	+	113066064	113068584		21.0186		Mef2c
Rnf11	chr4	-	109124695	109126855	1426405_at	21.0096		Mfap3
Taok2	chr7	-	134010505	134013445		20.9824		Mgrn1
Zfp516	chr18	+	83170724	83174474	1437921_x_at	20.9668		Mif
Cript	chr17	+	87434382	87435762		20.9317		Mki67ip
Ccdc71	chr9	+	108366622	108370372		20.9136		Mllt1
Il6st	chr13	+	113294653	113299453	1437303_at	20.8454		Mme
Gclc	chr9	+	77641058	77642198	1455959_s_at	20.8307		Mmp15
Zfp397	chr18	+	24119544	24124974		20.8062		Mnt
Edc3	chr9	+	57596302	57599932		20.6508		Mpp5
Crebzf	chr7	+	97592601	97599981		20.6263		Mr1
Sfrs12ip1	chr13	+	105627628	105629278	1435696_s_at	20.6249		Mrpl37
N4bp2	chr5	+	66217889	66221219		20.5848		Mrpl43
Pdcd6ip	chr9	-	113560925	113564225	1449674_s_at	20.5226		Msl2
2810004N23Rik	chr8	-	127360943	127363733		20.516		Mterfd2
Mettl1	chr10	+	126482484	126485244	1439155_at	20.5126		Mtm1
Lpcat1	chr13	+	73651801	73653751		20.4203		Mtx3
Cyp20a1	chr1	+	60444133	60444853	1435616_at	20.4138		Mudeng
Pak2	chr16	-	32016725	32020265	1434250_at	20.3894		Mul1
Pkn2	chr3	-	142454254	142456774		20.3241		Mut
Foxm1	chr6	+	128323984	128327434		20.3037		Myo18a
Rbm15b	chr9	-	106783454	106786634		20.2986		Myo7a
Pde7a	chr3	-	19123075	19127635	1450933_at	20.2894		Myo9b
1110036O03Rik	chr11	-	100269505	100270435		20.2792		Naf1
Ppp1r12a	chr10	+	107714262	107718042		20.2532		Narf
Mavs	chr2	+	131072525	131076785		20.2289		Neu1
Evl	chr12	+	109926276	109928076		20.2261		Nfkbia
Arap1	chr7	+	108559835	108563705		20.1969		Nif3l1
Atf7ip	chr6	+	136555414	136559914		20.1471		Nkain1
Psmd11	chr11	+	80285211	80286681		20.1131		Nol10
C1qtnf6	chr15	-	78353810	78355280		20.0744		Nr2c2
Selk	chr14	+	30787665	30788775		20.0693		Nrarp
Tnks	chr8	-	35889708	35894688		20.0349		Nras
Pgp	chr17	+	24608512	24609982		20.0318		Nrp2
Ehd2	chr7	-	16532349	16535589	1424158_at	20.0278		Nsd1
Pip5k1a	chr3	-	94862564	94864004		20.0191		Nudcd1
Farp1	chr14	+	121681613	121687283		19.9675		Nudcd2
Arhgap29	chr3	+	121717893	121723263		19.9558		Nudt21
Mtmr2	chr9	+	13609818	13613928		19.8858		Nup155
Ube2k	chr5	+	65986188	65993958		19.8387		Nvl
Klhl24	chr16	+	20123179	20129239	1428651_at	19.7965		Optn
Lepre1	chr4	+	118920858	118921548		19.771		Orai3
Btbd7	chr12	-	104019030	104023320		19.7446		Oraov1
Gtf3c6	chr10	-	39967058	39969338		19.7377		Orc4l
1700037H04Rik	chr2	-	130971200	130972610		19.6385		Os9
Narf	chr11	+	121114236	121119966		19.4919		Osbpl7
Rsrc2	chr5	-	124181415	124186545		19.4411		Otud3
Tex261	chr6	-	83718931	83721181		19.4345		Paip1
B3galnt2	chr13	+	14089300	14092090		19.331		Pank1
Bphl	chr13	+	34165632	34166472		19.2952		Papln
Epc1	chr18	-	6436002	6437232		19.2933		Pard6g
Mfap3	chr11	+	57343746	57348066		19.2914		Pbk
Med25	chr7	-	52132176	52134786		19.2602		Pcsk7
Ankrd52	chr10	+	127827777	127832967		19.2578		Pde5a
Prpf39	chr12	+	66162467	66168287		19.2371		Pdhb
Ankrd40	chr11	+	94200583	94203073		19.2193		Pdlim1
Ap2a2	chr7	+	148817268	148819608		19.1627		Pdlim2
Ammecr1l	chr18	+	31940409	31943649	1460450_at	19.1438		Pdp2
Cmtm4	chr8	-	106872156	106879026		19.1277		Pdzd8
Slc25a36	chr9	-	96976074	96979464	1419657_a_at	19.1012		Peo1
Mib1	chr18	+	10812123	10818393		19.082		Pes1
Ensa	chr3	+	95432633	95436173		19.0666		Pex16
Timm17a	chr1	-	137191054	137198494		19.0592		Pgm3
Rbm16	chr17	+	3198210	3199950		19.0533		Pgpep1
Spred1	chr2	+	117003685	117008725		19.0366		Phc3
Brf1	chr12	-	114193881	114198531		18.9774		Phf20
Creb3l2	chr6	-	37277414	37282424	1452381_at	18.9751		Phf20l1
Opa1	chr16	+	29651839	29654599		18.9611		Phyh
6720463M24Rik	chr14	+	99472930	99473980		18.925		Pias1
Rev3l	chr10	+	39594030	39595770		18.9103		Pias3
2310003C23Rik	chr2	+	180452716	180457606		18.8642		Pim3
Med23	chr10	+	24632633	24634133		18.8152		Pkn2
Lig3	chr11	+	82615016	82619816		18.8033		Plcd3
Taf1d	chr9	+	15116156	15121226		18.7557		Plekha3
Pdlim5	chr3	-	141902643	141905643	1427475_a_at	18.7455		Plekha7
S100pbp	chr4	-	128825313	128828193		18.7108		Plekhg5
Ppid	chr3	+	79407041	79409801		18.6918		Plekho2
Rbm12	chr2	-	155912827	155921107		18.6474		Pls1
Gprc5c	chr11	+	114729989	114735479		18.6465		Plscr3
Dgkd	chr1	+	89839047	89841657		18.6423		Pogz
Zfp191	chr18	-	24168447	24172647	1426896_at	18.6295		Pola2
Pkn1	chr8	-	86190793	86194063		18.6111		Polr1a
Cdc42ep1	chr15	+	78680361	78685911		18.5262		Pon3
Cnot6l	chr5	-	96500048	96506198	1451723_at	18.4738		Ppid
Pmm2	chr16	+	8656648	8660608		18.3843		Ppm1b
2700089E24Rik	chr6	+	133055635	133062205		18.35		Ppp3cb
Rbpms	chr8	-	34900062	34914522		18.2359		Ppt1
Eng	chr2	+	32536906	32539966		18.2309		Pptc7
Esam	chr9	+	37345367	37346777		18.1999		Prosc
Blcap	chr2	-	157380415	157383625		18.1801		Prpf39
Rest	chr5	+	77712009	77715309		18.1324		Prr5
Ube3a	chr7	+	66560300	66566750	1437354_at	18.1208		Ptges2
Zfp513	chr5	-	31500103	31501693		18.1145		Ptk2
Lass5	chr15	-	99565301	99566651		18.0902		Ptprb
Kirrel	chr3	-	86882745	86887065		18.0866		Pus1
Hmbox1	chr14	-	65430607	65442397		18.0858		Pxdn
Jund	chr8	+	73223982	73227642		18.0595		Qpctl
Commd6	chr14	-	102032268	102033558		18.0143		R3hdm2
Slc19a1	chr10	+	76512551	76514891		17.9952		Rab3ip
Ubr3	chr2	+	69859717	69862957		17.9687		Rabep2
Bre	chr5	+	32387017	32388127		17.9625		Ranbp17
Gtf3c4	chr2	-	28677992	28682252		17.9603		Rara
Ctdspl2	chr2	+	121836364	121841044	1436914_at	17.9294		Rb1
Gpn1	chr5	+	31813284	31815654		17.9213		Rbbp6
Zc3hav1l	chr6	-	38237591	38243021		17.92		Rbm26
H47	chr7	+	73233738	73234938		17.905		Rbm3
Fem1c	chr18	-	46661673	46664733		17.8199		Rbm41
Nek7	chr1	-	140380606	140383576	1416816_at	17.7883		Rbms3
Tbc1d20	chr2	+	152137701	152138901	1426644_at	17.7278		Rbmx
Tbc1d1	chr5	+	64741169	64743329		17.7149		Reep3
Nr2c2	chr6	+	92117627	92122967	1451569_at	17.7107		Rela
Rps6ka3	chrX	+	155801294	155806064		17.7105		Rfx3
Gpr107	chr2	+	31069860	31077930		17.6667		Rgma
Src	chr2	+	157295697	157298127		17.6474		Rgs11
Yy1	chr12	+	110053865	110058275	1422570_at	17.6464		Rhot1
Hs2st1	chr3	-	144092471	144097451	1422739_at	17.6372		Rin1
Acbd3	chr1	+	182682501	182686101		17.5962		Rlf
Nubp1	chr16	+	10423392	10425672	1418906_at	17.5432		Rmnd5a
Kpna1	chr16	+	36033994	36037114	1449505_at	17.523		Rnf138
Slc37a3	chr6	-	39284880	39287190	1424920_at	17.4972		Rnf144b
Pgpep1	chr8	-	73170351	73174491	1439858_at	17.4799		Rnf40
Cdc25a	chr9	+	109794723	109797663		17.4278		Rnf41
Lsm12	chr11	-	102023948	102025388		17.4147		Rnf43
2210016L21Rik	chr5	+	115398006	115399926		17.3833		Rnmt
2610101N10Rik	chr9	-	95356153	95361823		17.2476		Rnpepl1
Ext1	chr15	-	52899198	52900218		17.2036		Rock2
Lfng	chr5	+	141090427	141092527		17.1192		Rpl31
Samd1	chr8	+	86523774	86525064		17.1075		Rps12
Ppp3cb	chr14	-	21318665	21320705	1428474_at	17.101		Rptor
Rdh11	chr12	-	80275391	80277131	1418760_at	17.0877		Rpusd2
Ap4m1	chr5	+	138619717	138621967		17.0581		Rsl1
Tmem138	chr19	-	10644865	10645645		17.0392		Rsl24d1
Jarid2	chr13	+	45015321	45017481	1422697_s_at	16.9684		Rspry1
Gnas	chr2	+	174163121	174172181		16.9484		Rsrc2
Sh3pxd2a	chr19	-	47334726	47341476		16.866		Samd1
Pomgnt1	chr4	+	115831872	115833342		16.8611		Samd5
Msl3	chrX	-	165089260	165092800		16.8609		Sap130
Cyhr1	chr15	-	76474122	76476612		16.8225		Sap30l
Mcm10	chr2	-	4911208	4912438		16.7895		Sco1
1810014F10Rik	chr7	-	147284851	147285541		16.7693		Seh1l
Dolpp1	chr2	+	30254698	30256978		16.7532		Selk
Vprbp	chr9	+	106782315	106783365		16.6576		Serbp1
Lhx1	chr11	-	84331490	84332885	1450428_at	16.6541		Sfmbt1
Pdxdc1	chr16	-	13833121	13836451	1428200_a_at	16.6525		Sfrs4
Nrarp	chr2	+	25036975	25040935		16.6318		Sgol1
Enah	chr1	-	183832840	183835990	1424800_at	16.6293		Sh3bgrl2
Prepl	chr17	-	85461793	85463983	1426345_at	16.6198		Sh3d19
Dyrk2	chr10	-	118292707	118296607		16.5748		Sh3pxd2a
Nmt2	chr2	+	3243363	3246093	1438740_at	16.4883		Siae
Tanc1	chr2	+	59682180	59686980		16.4718		Sik2
Yipf5	chr18	-	40363851	40365891		16.4484		Sike1
Usp3	chr9	-	66363699	66366219	1435531_at	16.4357		Slc20a1
Prr5	chr15	+	84533617	84536827		16.3936		Slc25a10
Dtnbp1	chr13	-	45016795	45017575		16.2714		Slc25a32
Snap23	chr2	+	120425077	120428617		16.2503		Slc27a4
Abcc5	chr16	-	20400124	20401144		16.2463		Slc30a7
Zfp787	chr7	-	6082176	6083706		16.1894		Slc37a3
Rdh10	chr1	+	16121498	16124018	1460632_at	16.1644		Slc38a1
Trub2	chr2	-	29628076	29633476		16.1443		Slc9a6
Golt1b	chr6	+	142350101	142353401		16.1302		Slco2a1
Prr14	chr7	+	134620174	134628694		16.1133		Smcr7l
Ccdc127	chr13	+	74494565	74499965		16.0722		Snip1
Tmem189	chr2	-	167468180	167469560		16.0459		Snx25
Zfpl1	chr19	-	6080157	6081027		16.0203		Soat1
Vps36	chr8	+	23328964	23331484	1424417_at	15.9989		Sphk2
Opa3	chr7	+	19830500	19833140	1434886_at	15.9902		Spin1
Rbm4	chr19	-	4764417	4785567		15.981		Sppl3
Polr3c	chr3	-	96515121	96515901		15.9766		Spred3
Atp6v0a2	chr5	+	125202174	125204724	1424513_at	15.9126		Srp19
Atp9b	chr18	-	80931221	80932751		15.9105		Srr
Akt2	chr7	+	28423160	28426130		15.8931		St3gal2
Tmem126b	chr7	-	97616137	97617487		15.8549		Stard5
Map2k3	chr11	+	60765349	60768469		15.8497		Stil
Nvl	chr1	-	183020935	183023995	1453019_at	15.8437		Stk38l
Tmem33	chr5	+	67678254	67686654		15.821		Stra6
Amt	chr9	+	108203829	108204549		15.7849		Strn3
Mef2a	chr7	-	74376273	74379753		15.7597		Suv420h1
Mif	chr10	-	75321111	75322221		15.7401		Suv420h2
Rassf8	chr6	+	145765708	145769518		15.7188		Taf1a
Fam136a	chr6	+	86318913	86321523		15.6914		Taf3
Rhot1	chr11	+	80079361	80082631		15.6789		Tanc1
Lrrc68	chr7	-	20113745	20116775		15.6724		Tarbp1
Thsd4	chr9	-	59814802	59820202	1455262_at	15.6691		Tbc1d1
Dsn1	chr2	-	156819411	156821931		15.6577		Tbc1d16
Dyrk1b	chr7	+	28971942	28982352		15.638		Tbc1d17
Smek2	chr11	+	29118551	29120801	1450900_at	15.6372		Tbl1xr1
Guf1	chr5	+	69962960	69967760		15.6208		Tcf25
Scyl2	chr10	-	89101593	89103213		15.6022		Tctn3
Zfp384	chr6	+	124986743	124989863		15.5859		Tead1
Hspa12b	chr2	+	130970954	130978304		15.5524		Tesk1
Zfp652	chr11	+	95625373	95633593		15.4968		Tgoln2
Eif1	chr11	+	100182675	100185735		15.463		Thada
Adamts10	chr17	+	33690139	33691399		15.4513		Thap11
Xpo4	chr14	-	58200015	58201305	1421055_at	15.4435		Thap2
Pbk	chr14	+	66436250	66437180		15.4233		Thsd4
Gpr89	chr3	-	96671680	96675310		15.418		Tifa
Clcn5	chrX	-	6730974	6736854	1429400_at	15.4058		Timm22
Pogz	chr3	+	94684254	94686324		15.3966		Tirap
Tox4	chr14	+	52912936	52915966		15.3954		Tmem134
Zfp60	chr7	+	28535042	28538642	1430187_at	15.3924		Tmem170
Arl10	chr13	+	54682255	54684535		15.3758		Tmem185b
Timm22	chr11	+	76227624	76234254		15.2894		Tmem186
Nfkbia	chr12	-	56589288	56590908		15.2754		Tmem33
Tmem134	chr19	+	4131444	4133814		15.2509		Tmem38b
Sap130	chr18	+	31881984	31883454		15.2378		Tmem47
2310044G17Rik	chr12	+	88303617	88306617	1424914_at	15.2119		Tmem80
Bok	chr1	+	95591739	95593179		15.204		Tnfrsf10b
Ppp3ca	chr3	+	136598189	136599959	1426401_at	15.1803		Tnk1
Rnf7	chr9	-	96370412	96372152		15.1595		Tom1l2
Gpam	chr19	-	55142209	55145419	1419499_at	15.1499		Traf2
4933434E20Rik	chr3	+	89862726	89866686		15.1048		Trim11
Unk	chr11	+	115921292	115923152		15.0389		Trim33
Slc25a19	chr11	-	115475522	115476722		14.9832		Trip11
Mrpl43	chr19	-	45078868	45080188		14.9767		Trip4
Zfp568	chr7	+	30808666	30813196		14.9602		Trub1
Csrp2bp	chr2	+	144232532	144234962		14.9512		Tspyl4
Gpatch8	chr11	-	102336506	102339506		14.9453		Ttc14
Zranb1	chr7	+	140175415	140178505		14.9139		Ttc23
Lzic	chr4	+	148870247	148877837		14.9102		Ttc5
Psen1	chr12	+	85075021	85079311		14.8881		Tubgcp6
Tinf2	chr14	-	56295114	56298174		14.876		Tufm
Paip1	chr13	+	120245888	120249968		14.8745		Tusc3
Pias1	chr9	-	62726354	62729774	1455486_at	14.8698		Ube2k
Odf2	chr2	+	29777954	29787194		14.8433		Ubox5
Vps11	chr9	-	44155422	44156502		14.821		Ubp1
Uhmk1	chr1	-	172123577	172129997		14.7891		Ubr3
Os9	chr10	-	126531682	126533302		14.7868		Ubxn8
Gemin5	chr11	-	57933558	57935118	1455453_at	14.7459		Ulk3
Fam114a1	chr5	+	65431979	65433869		14.733		Usp19
Wwc2	chr8	-	48911491	48914071	1417195_at	14.674		Usp2
Tmem185b	chr1	+	121424140	121426390		14.6618		Usp37
Lox	chr18	-	52675790	52678880		14.6568		Utp14b
Ndst2	chr14	-	21542136	21543456		14.6552		Utp23
Ddx56	chr11	-	6155463	6159183		14.6078		Vac14
Usp46	chr5	-	74395059	74398059	1436518_at	14.5709		Vamp1
Pias3	chr3	+	96509038	96510838		14.5673		Vps18
Rnf41	chr10	+	127875490	127882090		14.5492		Vps33a
Grpel1	chr5	+	36814051	36817561		14.527		Vps37a
Ankrd13c	chr3	+	157668834	157670904		14.515		Wars2
Fanca	chr8	-	125790271	125792341		14.4863		Wdfy3
Bace1	chr9	+	45668378	45673088		14.4675		Wdr18
Imp4	chr1	+	34501315	34506145		14.4404		Wdr41
Polg	chr7	-	86593256	86594846	1423273_at	14.4264		Wdr46
Alkbh1	chr12	-	88766940	88769790	1438681_at	14.4059		Wdr59
Phkb	chr8	+	88583341	88588171		14.387		Wdr91
Rbm26	chr14	-	105506133	105514413		14.3704		Wipf2
Rbbp5	chr1	+	134400369	134402769		14.3566		Wnt5b
Senp1	chr15	-	97869270	97873320		14.3507		Xpnpep3
Med19	chr2	+	84527091	84529041		14.3094		Xylt2
4930503L19Rik	chr18	-	70611949	70612969		14.2733		Yeats2
Pard6g	chr18	+	80314561	80317111		14.2367		Yipf5
Csnk1g3	chr18	+	54112953	54119613		14.2309		Ypel3
Hook1	chr4	+	95689028	95691998	1438018_at	14.2172		Yy1
Soat1	chr1	-	158357439	158361189	1434362_at	14.2168		Zbtb2
Chka	chr19	+	3864798	3894468		14.1994		Zbtb39
Dhrs4	chr14	+	56106265	56109115		14.1994		Zbtb4
Zdhhc17	chr10	-	110378928	110381448	1434397_at	14.1937		Zbtb45
Hsd17b4	chr18	+	50355598	50356498		14.185		Zc3hav1l
Mpp6	chr6	+	50148329	50149979		14.1169		Zcchc10
Cpsf2	chr12	+	103241431	103244791		14.098		Zcchc2
Acp2	chr2	+	91050897	91054257	1436788_at	14.0821		Zcchc7
Rabif	chr1	+	136402898	136405298		14.0814		Zdhhc17
Zmynd19	chr2	+	24814581	24817371		14.069		Zdhhc24
Med14	chrX	-	12251871	12257361		14.0687		Zfand3
Lnpep	chr17	-	17658432	17666712		14.0058		Zfand5
Fundc2	chrX	+	72639726	72643176	1428317_at	13.9801		Zfp169
Epb4.1l5	chr1	-	121489305	121492455		13.9395		Zfp235
Peo1	chr19	+	45086394	45087864		13.8782		Zfp251
G2e3	chr12	+	52473709	52477879		13.8373		Zfp276
Brwd1	chr16	-	96286319	96290069		13.8277		Zfp369
Brwd1	chr16	-	96221635	96223795		13.8277		Zfp384
Elmo2	chr2	-	165113629	165117169		13.8067		Zfp444
Gatad2b	chr3	+	90161924	90167414		13.7838		Zfp568
Erbb2	chr11	+	98297982	98299902		13.7768		Zfp599
2010106G01Rik	chr2	-	126716227	126719947	1425193_at	13.7442		Zfp612
Jmjd1c	chr10	+	66718285	66720805		13.6982		Zfp719
Zfand5	chr19	+	21355061	21359501		13.6785		Zfp780b
Pdzd11	chrX	-	97816961	97818731		13.6485		Zfp791
Trim8	chr19	+	46590156	46592586		13.6366		Zfp809
Sap30bp	chr11	+	115825706	115827956		13.6216		Zfp867
Fip1l1	chr5	+	74992011	74994711		13.6147		Zfp869
Caskin2	chr11	-	115659080	115661300		13.5601		Zfp870
Gle1	chr2	+	29814035	29814845		13.485		Zfr2
Flywch1	chr17	-	23889519	23892609	1426982_at	13.482		Znrf1
Adnp2	chr18	-	80323173	80324433	1426262_at	13.4739		Zscan12
Nup160	chr2	+	90575661	90580551		13.4679		Zscan20
Zeb1	chr18	+	5773064	5776034		13.4602
F630043A04Rik	chr14	-	58423848	58426368		13.4055
Slc25a10	chr11	+	120359489	120363239		13.3944
Pxmp4	chr2	-	154411524	154413564	1455438_at	13.3588
Skap2	chr6	-	51807529	51809569		13.3577
Bcl9	chr3	-	97007612	97008782	1451574_at	13.3436
Wwp1	chr4	-	19535110	19538860	1452299_at	13.3331
Taf10	chr7	-	112887947	112891487		13.3283
Bcl10	chr3	+	145596270	145598010		13.318
Rela	chr19	+	5647416	5648916		13.3158
Snapc3	chr4	+	83099092	83099992		13.2782
Tbl2	chr5	+	135635552	135639662		13.2374
Pdcd11	chr19	+	47205300	47206290		13.212
Gstcd	chr3	-	132644816	132646046		13.2043
Chpt1	chr10	-	87934489	87938149		13.1598
Pign	chr1	-	107415070	107418580		13.1493
Dzip3	chr16	-	48923494	48926104		13.1438
Pawr	chr10	+	107850810	107852190		13.1386
Rnf121	chr7	-	109166755	109168885	1426504_a_at	13.1041
Clstn1	chr4	+	149021673	149022933	1421861_at	13.1
Ric8b	chr10	+	84477932	84481622		13.0895
Zdhhc13	chr7	+	56082377	56083427		13.0668
Mboat2	chr12	+	25644025	25649185	1456908_at	13.066
Vps33a	chr5	-	123977448	123981048		13.021
Bmpr2	chr1	+	59927329	59935579	1434310_at	12.9981
Dhx35	chr2	+	158682860	158686580		12.9973
Pdlim7	chr13	-	55600017	55608387		12.9904
Slc27a4	chr2	+	29671253	29673713		12.9633
Phactr2	chr10	-	12927583	12934063		12.9591
Ankmy2	chr12	+	36914393	36925553		12.946
Athl1	chr7	+	148132743	148136073		12.8799
Pus1	chr5	-	111201540	111202950		12.8741
Lrch4	chr5	+	138081373	138082633		12.8541
Apex2	chrX	-	147000250	147006310		12.8401
Gclm	chr3	+	121969315	121972765	1439050_at	12.84
Slc36a4	chr9	+	15542822	15546812		12.8032
Wee1	chr7	+	117285626	117289046		12.7877
Ttc14	chr3	+	33708511	33717151		12.7198
Dusp12	chr1	-	172803339	172804539		12.659
Ppp1r7	chr1	+	95261643	95269953		12.6469
Arv1	chr8	+	127257706	127268986		12.6429
Arid4b	chr13	+	14290000	14294530		12.5621
Phf20l1	chr15	+	66473502	66479562		12.5371
Slc30a7	chr3	-	115641991	115649581	1435717_at	12.5016
C030046E11Rik	chr19	+	29678639	29682149		12.4943
Fam73b	chr2	+	30239655	30242865		12.4865
Mafg	chr11	-	120486577	120490597	1434054_at	12.4806
Lyrm2	chr4	+	32888198	32889758		12.4521
Orai3	chr7	+	134917715	134919455		12.4481
1810013L24Rik	chr16	+	8856131	8860841		12.4423
Slc25a30	chr14	-	76159965	76162455	1420836_at	12.418
Sestd1	chr2	-	77018557	77025187		12.3842
Clasp1	chr1	+	120503571	120509151		12.3662
Usp37	chr1	-	74482244	74485964		12.3565
Med11	chr11	+	70266741	70268151		12.3343
Vac14	chr8	+	113243869	113245039		12.2731
Htt	chr5	+	35251494	35257524		12.2504
Rnmt	chr18	+	68481009	68484609	1436328_at	12.2387
Rgs5	chr1	+	171622471	171625831	1420942_s_at	12.2363
Mthfsd	chr8	-	123615651	123622611		12.2133
Lancl2	chr6	+	57687744	57689364	1450028_a_at	12.2
Abhd13	chr8	+	9988418	9994808		12.1848
Cd47	chr16	+	49910990	49915010		12.1783
Lass6	chr2	+	68946651	68949981		12.1751
Nhlrc2	chr19	+	56672002	56677942	1433929_at	12.1438
Id4	chr13	+	48358320	48361350	1455298_at	12.128
Mettl10	chr7	-	140017916	140019446		12.1189
Mtmr9	chr14	-	64138702	64142902		12.0825
Apool	chrX	+	109485891	109487571		12.082
Mobkl1a	chr5	+	89185197	89191047		12.0721
Slc27a1	chr8	+	74109958	74111218	1435658_at	12.0595
Sumf2	chr5	+	130338599	130340339		12.0365
Rsl24d1	chr9	+	72970144	72972604		12.0095
Nol10	chr12	+	17436040	17439010		12.0057
Rbm3	chrX	-	7712814	7718334		12.0011
Stil	chr4	+	114714568	114716458		12.0003
Eif2c2	chr15	-	72926357	72937337		11.9936
Ndufa12	chr10	+	93683606	93684206		11.9733
Lias	chr5	+	65800032	65801562		11.9581
Ppm1b	chr17	+	85413205	85414735		11.9333
Pgap2	chr7	+	109386045	109387005		11.9315
Elk1	chrX	-	20508795	20512575		11.9295
Rbms3	chr9	-	116481903	116487813	1436938_at	11.9277
2410004B18Rik	chr3	+	145606834	145607884		11.9248
Ankrd49	chr9	-	14584123	14585593		11.9199
Dcaf5	chr12	-	81436886	81439496		11.9178
Taf12	chr4	+	131848577	131849987		11.9149
1110018J18Rik	chr13	-	64391248	64393408		11.9041
Cbl	chr9	-	43951127	43959527		11.8804
1110003E01Rik	chr5	-	65838163	65841643		11.851
Foxp1	chr6	-	98875518	98880228	1421141_a_at	11.8367
Cdc37l1	chr19	+	29090594	29099984	1455329_at	11.7961
Gtf2f2	chr14	-	76294190	76297340		11.7739
D230025D16Rik	chr8	+	107775584	107778344		11.7662
H13	chr2	+	152507026	152512816	1438865_at	11.7649
Sardh	chr2	-	27043988	27045038	1448426_at	11.7558
Sike1	chr3	+	102805732	102812482		11.7435
Scarb2	chr5	-	92870361	92873271	1454704_at	11.7138
Azi2	chr9	+	117971244	117978834		11.6819
Ttc5	chr14	-	51392155	51396925		11.6753
Mepce	chr5	-	138221499	138223659		11.6527
Gapvd1	chr2	-	34531876	34533556	1429455_at	11.5972
Eme2	chr17	-	25024987	25029457		11.5902
Pank2	chr2	+	131122059	131125449		11.5848
Ascc2	chr11	+	4583081	4586081		11.5773
Rnpepl1	chr1	+	94816432	94818952		11.5697
Gnb4	chr3	-	32480471	32484041	1439632_at	11.5615
Iqcb1	chr16	+	36872507	36873767		11.5579
Ston1	chr17	+	89044629	89047089		11.5524
Klhdc7a	chr4	-	139517477	139521227		11.5459
Fam100a	chr16	-	4868678	4875518		11.5427
Zfp369	chr13	+	65398890	65399970		11.4821
Pcif1	chr2	+	164716617	164720457		11.4794
Nt5c2	chr19	-	46957421	46963541	1448614_at	11.4509
Clasp2	chr9	+	113827199	113829449		11.4458
Smcr7l	chr15	+	80080565	80083685		11.4382
Atmin	chr8	+	119481959	119485049		11.4351
Mettl6	chr14	-	32291110	32292820		11.4289
Gab2	chr7	+	104453529	104458059		11.4003
Wdr55	chr18	+	36923079	36924219		11.3997
Snip1	chr4	+	124750174	124752694		11.3901
Wdfy3	chr5	-	102262026	102265176		11.3825
Zdhhc18	chr4	-	133161270	133164570		11.3713
Zbtb39	chr10	+	127180753	127185283		11.311
Lsm6	chr8	-	81328629	81332109		11.3104
Trim37	chr11	+	87031836	87036906		11.2784
Itga1	chr13	-	115743457	115750297	1439713_at	11.2624
Pcsk7	chr9	+	45736911	45740091		11.2606
Msl2	chr9	+	101004492	101012652		11.2454
Exoc6	chr19	+	37757468	37758458	1460576_at	11.2354
2610110G12Rik	chr17	-	36034603	36037783		11.2334
Lysmd3	chr13	+	81808822	81811762	1434174_at	11.2057
Stra6	chr9	+	58001129	58005059		11.2048
Rlf	chr4	-	120817339	120818959		11.1965
A130022J15Rik	chr6	-	97060043	97062053	1433671_at	11.194
Lrrc8b	chr5	+	105915094	105918994		11.1887
Purb	chr11	-	6367654	6374914		11.1861
N4bp2l2	chr5	-	151437678	151445688		11.1855
Rspry1	chr8	+	97182700	97185790		11.1727
Mycbp	chr4	+	123588380	123592490		11.1293
Iws1	chr18	+	32256935	32268005		11.1276
Stard5	chr7	+	90789079	90791539		11.1142
Sufu	chr19	+	46560434	46563524		11.1132
Suv420h1	chr19	+	3815589	3818199	1434999_at	11.1057
Zfp212	chr6	+	47881566	47883156		11.1021
Alg11	chr8	+	23178624	23182014		11.0961
Mtx3	chr13	+	93622849	93629359		11.0791
Zfp511	chr7	+	147226220	147227180		11.0779
Hinfp	chr9	-	44100168	44104278		11.0775
Tbl1xr1	chr3	+	22109349	22116129		11.0667
Megf9	chr4	-	70089973	70094113	1433968_a_at	11.017
Oraov1	chr7	+	152105583	152111643		11.0045
Chmp1b	chr18	+	67365754	67367404		10.9592
Dusp3	chr11	-	101832507	101836047	1456769_at	10.9368
Ankrd28	chr14	-	32512055	32515205	1454801_at	10.934
Znrf1	chr8	+	114145553	114149483		10.9301
Rabep1	chr11	+	70753985	70758815	1427448_at	10.9297
BC056474	chr8	+	87605911	87607141		10.9156
St3gal2	chr8	+	113494175	113499635		10.9127
Zfp282	chr6	+	47855380	47859340		10.9079
Ankrd27	chr7	+	36393490	36395890		10.9
Gtf3c3	chr1	-	54452113	54454723		10.8974
2510002D24Rik	chr16	+	18839308	18840778		10.8891
Mcts2	chr2	+	152513552	152538272		10.8865
Slc20a1	chr2	+	129030049	129033679		10.8525
Mgat5	chr1	+	129379302	129384822		10.8319
Uba6	chr5	-	86537804	86541674	1428945_at	10.8214
Phyh	chr2	+	4859406	4860456		10.7952
Gtf2ird1	chr5	-	134833552	134834692		10.7871
BC037034	chr5	-	138700358	138701468		10.7726
1110057K04Rik	chr12	+	8290897	8299957		10.7686
Snx12	chrX	-	98405920	98409100		10.7595
Fads3	chr19	+	10132426	10137616		10.7583
Fam109a	chr5	+	122303386	122305126		10.7526
Tbc1d17	chr7	-	52095548	52096598		10.749
Uhrf1bp1l	chr10	+	89280796	89283076	1451276_at	10.7485
Fktn	chr4	+	53774259	53778519	1435801_at	10.7046
Mre11a	chr9	+	14638107	14642397		10.6994
Mrs2	chr13	-	25079396	25084946		10.6942
Dnajb12	chr10	+	59360238	59361918		10.6869
Cdc73	chr1	-	145450070	145455650		10.666
2810002N01Rik	chr12	+	112971977	112974287		10.66
Tom1l2	chr11	-	60053234	60055274		10.6597
Foxo3	chr10	-	41901691	41906101		10.6481
Pdzd8	chr19	-	59368822	59374012		10.6434
Lman2l	chr1	-	36476135	36481205		10.631
Rp2h	chrX	+	19974861	19979301		10.6303
Trappc5	chr8	+	3679590	3682230		10.6262
Ostf1	chr19	-	18654199	18655759		10.6153
Haus6	chr4	-	86224692	86227872		10.6136
Kif2a	chr13	-	107750088	107752218	1450053_at	10.5744
Ppp2r5e	chr12	-	76551190	76554700		10.5597
Yes1	chr5	+	32987132	32990072		10.5524
Zfp799	chr17	-	32950588	32956288		10.5521
Zfp334	chr2	-	165202071	165205581		10.5324
Zfp672	chr11	-	58130996	58133456		10.5286
Vangl2	chr1	-	173931192	173934732		10.5282
Rap1a	chr3	-	105529932	105531882		10.5209
Orc4l	chr2	-	48757780	48760930		10.5071
Zfp12	chr5	+	144007563	144011703		10.5007
Dvl2	chr11	+	69823094	69828884		10.5002
Dedd	chr1	+	173271335	173275475		10.4957
Ggcx	chr6	+	72380150	72383240	1445898_at	10.486
Socs4	chr14	+	47910595	47915665		10.484
BC027231	chr16	+	44736288	44740008		10.4628
Slc35a3	chr3	-	116372915	116376545	1429648_at	10.4475
2410131K14Rik	chr5	+	118711192	118715992		10.4398
Stx18	chr5	+	38527597	38528977		10.4316
Usp6nl	chr2	+	6362788	6373408	1445161_at	10.4311
Galnt7	chr8	-	60002690	60004910	1452232_at	10.4288
Rnf122	chr8	+	32239165	32244235		10.4273
Cenpi	chrX	+	130896541	130898431		10.4231
Ggps1	chr13	-	14142990	14145960		10.4213
Krba1	chr6	+	48366389	48371189		10.4188
Asap1	chr15	-	63918248	63921008		10.4162
Rab21	chr10	-	114723897	114727827		10.4144
Clspn	chr4	+	126270286	126271696		10.3936
Gfm2	chr13	+	97945692	97949982		10.3829
Wdr41	chr13	+	95791780	95794900		10.3808
Srd5a3	chr5	+	76583807	76585607		10.3699
Sntb2	chr8	+	109535284	109543444		10.3526
Ppp2r2a	chr14	-	67633110	67635210		10.3418
Sgol1	chr17	-	53814274	53815924		10.2843
1110008P14Rik	chr2	-	32233050	32234880		10.2805
Map4k2	chr19	+	6353439	6355719	1428297_at	10.2645
Pdgfa	chr5	-	139452120	139453170	1449187_at	10.2525
Wnt5a	chr14	+	29336126	29340446	1437673_at	10.2516
Rnf138	chr18	+	21184655	21188915		10.2389
Clcn6	chr4	-	147378459	147380889		10.2031
Rbbp6	chr7	+	130122195	130133535		10.1915
Lactb2	chr1	-	13614961	13616941	1425141_at	10.1897
Cd83	chr13	+	43897054	43899304		10.1806
Apbb2	chr5	-	66690120	66693780	1426720_at	10.1501
Zfyve16	chr13	-	93256916	93258416		10.1417
Xylt2	chr11	-	94523110	94525900		10.1407
4930402H24Rik	chr2	-	130531965	130534935	1434126_at	10.1341
Csk	chr9	-	57473627	57475127		10.1185
Klhl11	chr11	-	100318507	100324177		10.1156
Ypel3	chr7	+	133923630	133924950		10.0948
Wwc1	chr11	-	35651936	35652746		10.0947
Slc6a8	chrX	+	70926439	70928929		10.0729
Tmem186	chr16	-	8632717	8635837		10.0673
Rps6kb1	chr11	-	86312593	86329693		10.0663
Nudcd1	chr15	-	44205899	44207939		10.0541
Ing1	chr8	+	11562121	11563921		9.99187
Mettl13	chr1	-	164462336	164464406		9.98742
Adck4	chr7	+	28042544	28043504		9.97988
Zfp451	chr1	-	33818077	33819007		9.95435
Epn3	chr11	-	94350964	94352464		9.9498
Helz	chr11	+	107548033	107549983	1427469_at	9.93354
Lyrm5	chr6	+	145164086	145166906		9.91897
Zfp710	chr7	+	87235229	87238469		9.91386
D330038O06Rik	chr8	-	72284114	72289304		9.90781
Foxn3	chr12	-	100428326	100434476		9.90499
Mtr	chr13	-	12275161	12279271		9.89681
Pdlim2	chr14	-	70562052	70564422		9.88237
Traf2	chr2	-	25371509	25374929		9.86939
8430419L09Rik	chr6	+	135184002	135186192	1420630_at	9.85203
Ankrd50	chr3	-	38350107	38351427		9.79202
Dpy19l4	chr4	-	11188544	11192924		9.78144
Mef2d	chr3	+	87972565	87977065		9.77468
Ahsa2	chr11	-	23387067	23390397		9.76604
Jmjd4	chr11	+	59269108	59276278		9.75784
Xrn1	chr9	+	95953228	95958178	1442141_at	9.73964
Dnmbp	chr19	-	43921382	43922582		9.73035
Rock2	chr12	+	16991447	16995827		9.72904
Hdhd2	chr18	+	77209453	77214043		9.70993
Safb2	chr17	-	56700241	56702521		9.70348
Gfer	chr17	-	24829094	24831224		9.6994
Edem1	chr6	+	108805550	108811880	1457287_at	9.69158
Arrdc4	chr7	-	75881922	75886512		9.68372
Oip5	chr2	-	119434494	119436054		9.65731
Wdr90	chr17	-	25974182	25982012		9.63099
Lrrfip1	chr1	+	93012641	93014501		9.61299
Ptges2	chr2	+	32257848	32259018		9.61216
Fbxo25	chr8	+	13939652	13943102		9.60855
Prosc	chr8	+	28159788	28164978		9.59968
Acvr1b	chr15	+	101041293	101043993		9.58917
Usp30	chr5	+	114571797	114573747	1436009_at	9.56001
Cd3eap	chr7	-	19941249	19942329		9.5529
Tcf4	chr18	+	69842730	69848370	1440015_at	9.54307
Myo18a	chr11	+	77678337	77681877		9.52544
Ciao1	chr2	-	127065412	127068532		9.52227
Eif4e3	chr6	-	99573850	99577000		9.52015
Zfp553	chr7	+	134380564	134382424		9.5138
Chd1	chr17	+	15907287	15910497	1450077_at	9.50804
Tmem80	chr7	+	148518808	148522978		9.50283
D730040F13Rik	chr4	-	56887268	56893118		9.49148
Rnft1	chr11	+	86309457	86313147		9.49064
1700029F09Rik	chr1	-	44142864	44143734		9.47091
4930402E16Rik	chr8	+	113658912	113663622		9.46383
Solh	chr17	-	26095358	26096678		9.46359
Zfp335	chr2	-	164715143	164717663		9.46099
Saps2	chr15	+	89116577	89117387		9.4536
Strn	chr17	-	79052369	79054829		9.45333
Fahd1	chr17	-	24985222	24986362		9.4222
Otud5	chrX	+	7451480	7453790		9.42097
Mrto4	chr4	-	138901380	138903570		9.39639
Alkbh3	chr2	-	93820141	93821041		9.36923
Dffa	chr4	+	148492047	148494957		9.35481
Rbm19	chr5	+	120647988	120649818		9.34218
Mus81	chr19	-	5482212	5482962		9.32093
Trim33	chr3	+	103157832	103165692		9.30575
Wdr91	chr6	-	34829153	34830803		9.30566
Plxdc2	chr2	+	16672934	16684244	1431110_at	9.293
Mul1	chr4	+	137995595	137999765		9.27382
Rnf215	chr11	+	4040512	4042462		9.27294
Bspry	chr4	+	62158076	62158886		9.2628
Papd4	chr13	-	93915655	93917545		9.2317
Clip1	chr5	-	124027845	124029285	1452929_at	9.20728
Lmbrd2	chr15	+	9126472	9132142		9.19391
Mrps14	chr1	+	162129741	162132321		9.1933
Tlcd1	chr11	+	77993832	77996052	1436404_at	9.19281
Rnf214	chr9	-	45664915	45673015		9.18816
Tead3	chr17	-	28467654	28469664		9.17164
Zfp408	chr2	-	91482881	91485131		9.1643
Atf7	chr15	-	102359095	102368605		9.14978
Gpatch2	chr1	+	189172456	189176836		9.14415
Atxn3	chr12	-	103157176	103161316		9.11275
Zfp251	chr15	-	76682072	76683422		9.10869
Arid5b	chr10	-	67555321	67559251		9.10066
Dvl3	chr16	+	20531589	20533989		9.09541
Erg	chr16	-	95580822	95582412		9.0722
Mpp5	chr12	+	79938621	79941471	1450113_at	9.06079
Zfp715	chr7	-	50550903	50553243		9.01164
Npr1	chr3	-	90253781	90255041		9.00915
Chic2	chr5	-	75400097	75402737	1429050_at	9.0071
8030462N17Rik	chr18	-	77870277	77873877		8.9919
Mudeng	chr14	+	49706002	49711222		8.9748
Lss	chr10	+	76015813	76019803		8.95586
Eef2k	chr7	+	128046905	128049935		8.95316
Itpkb	chr1	+	182352021	182354871		8.9455
Wdr46	chr17	+	34086360	34087200		8.92879
Fam59a	chr18	-	21283485	21287625		8.9267
Zfp869	chr8	-	72227470	72230230		8.92652
2310033P09Rik	chr11	+	59023846	59025646		8.91087
Repin1	chr6	+	48547943	48549923		8.90167
Ddx51	chr5	+	111086626	111091876		8.89908
Dusp4	chr8	+	35881837	35884927		8.88249
Rabep2	chr7	+	133588912	133589932		8.87594
Thap2	chr10	-	114805505	114809615		8.857
Sh3d19	chr3	+	85930633	85935643		8.82959
Man1a	chr10	-	53624692	53627242	1417111_at	8.81319
Sh2b3	chr5	-	122265619	122267779	1433455_at	8.80577
Gm71	chr12	-	70677862	70678912		8.79012
Tesk1	chr4	+	43460369	43463099		8.78338
Ccdc109a	chr10	-	58909818	58911528		8.77941
5031439G07Rik	chr15	-	84774477	84779667		8.77379
Ippk	chr13	+	49557128	49562798		8.73231
Ap2m1	chr16	+	20543518	20548198		8.72748
Pias4	chr10	-	80616095	80616845	1455394_at	8.71683
March5	chr19	+	37291893	37298823		8.69917
Obfc2a	chr1	-	51523078	51528088	1444399_at	8.67941
Srr	chr11	-	74718589	74722129	1453421_at	8.66394
Camkk2	chr5	-	123181091	123184181		8.64855
Sh3bgrl2	chr9	+	83490843	83494863	1434211_at	8.62419
Insig2	chr1	-	123200982	123202482		8.61496
Il10rb	chr16	+	91425368	91426598		8.60582
Arhgap21	chr2	-	20768628	20770338		8.60527
Gca	chr2	+	62529647	62537117		8.5654
Trim11	chr11	+	58804236	58807056		8.53025
Rpl31	chr1	+	39428178	39435018		8.52567
Eri2	chr7	-	126926713	126928723		8.5251
Nek4	chr14	+	31800390	31802250	1449861_at	8.51301
Slc9a6	chrX	+	53914625	53917235	1435008_at	8.49362
Zfp655	chr5	+	146005828	146015038		8.48486
Zfp655	chr5	+	145998115	145999975		8.48486
Fut11	chr14	+	21517580	21520310	1434123_at	8.48325
Jmy	chr13	-	94200124	94205374		8.48196
Giyd2	chr7	-	133832409	133835139		8.48074
Crim1	chr17	+	78773572	78775882		8.47811
Akirin1	chr4	-	123411306	123414096		8.47111
Ephb3	chr16	+	21222589	21225349		8.44868
Sh2d3c	chr2	+	32610091	32611201		8.44674
Taf1a	chr1_random	+	382701	388431		8.44237
Cep63	chr9	-	102487863	102489183		8.42126
Vdac3	chr8	-	23687022	23687982		8.41176
Pim3	chr15	+	88695192	88696872		8.38809
Ccdc25	chr14	+	66483996	66486966		8.36664
R3hdm2	chr10	+	126935765	126938705		8.34945
Brp16	chr15	+	76201114	76203934		8.33584
Slfn9	chr11	-	82791947	82794677		8.32568
Haus2	chr2	+	120444917	120447227		8.3171
Znrf2	chr6	+	54838449	54848229		8.31087
AU022252	chr4	-	118892526	118898946		8.30774
Mrpl47	chr3	-	32624025	32626515		8.29483
Ddb2	chr2	-	91051444	91052104		8.28445
6430526N21Rik	chr7	+	4984364	4985654		8.28059
Trim2	chr3	-	83964398	83969018	1417027_at	8.27374
Nrp2	chr1	+	62842563	62845863		8.27359
Cast	chr13	-	74829941	74832281		8.27325
Fnbp1	chr2	-	30900030	30909510		8.23497
Dido1	chr2	-	180410903	180418253		8.23316
Mospd2	chrX	-	161374296	161376486	1424124_at	8.2205
Phc3	chr3	-	30800047	30806257		8.21918
Ebp	chrX	-	7761925	7762735		8.21393
Rcor3	chr1	-	193922501	193924691		8.20578
Zbtb5	chr4	-	45003601	45006241		8.1989
Ube2f	chr1	+	93181932	93187632		8.1953
Dpysl3	chr18	-	43480745	43483985	1438789_s_at	8.18502
Snx25	chr8	-	47118075	47119095		8.15856
Lmna	chr3	-	88286588	88287218		8.15417
Heg1	chr16	+	33766896	33771606		8.13321
Zmiz2	chr11	+	6305100	6307020		8.11044
Mesdc1	chr7	-	91027732	91030642		8.11025
Neu1	chr17	+	35071776	35074866		8.10877
1810043G02Rik	chr10	+	77447292	77448972		8.10778
Dnajc1	chr2	-	18135463	18138883	1420501_at	8.09291
Zfp592	chr7	+	88186749	88191519		8.07698
Pex10	chr4	+	154445882	154448702		8.06617
Sphk2	chr7	-	52964984	52966094		8.05349
Spata6	chr4	+	111500971	111503461		8.05141
Hist3h2a	chr11	+	58768632	58773102		8.03819
Gramd1b	chr9	-	40100864	40105574	1435229_at	8.02509
C1galt1	chr6	+	7821257	7825637	1422772_at	8.02083
Fam57a	chr11	+	76021681	76024891		8.01398
9030420J04Rik	chr9	-	8993816	8997596		8.0095
Asxl2	chr12	+	3502372	3508342		8.00744
Susd4	chr1	+	184825358	184826948	1460593_at	8.00236
Elk4	chr1	+	133920228	133929108		8.00167
Ccnc	chr4	+	21674681	21678221		7.98192
Hibch	chr1	+	52977222	52978572		7.97677
Jmjd7	chr2	+	119857938	119859138		7.97574
Myo9b	chr8	+	73883872	73885792		7.97314
Abhd2	chr7	+	86505042	86510292		7.95877
Daam1	chr12	+	73090875	73094445		7.95854
Sik2	chr9	-	50700023	50701463		7.95763
Hint3	chr10	-	30323036	30328196		7.95094
Rptor	chr11	+	119758796	119768696		7.94811
Trip11	chr12	-	103072335	103075755		7.92033
Pigo	chr4	-	43029940	43030780		7.9197
Clcf1	chr19	+	4222568	4223468		7.9154
Sc5d	chr9	-	42059974	42063424	1434520_at	7.89955
Mylip	chr13	+	45505789	45507199		7.82028
Slc2a8	chr2	-	32827434	32829114		7.81349
Phf20	chr2	+	156133172	156136742		7.80336
Synrg	chr11	+	83854430	83858000		7.79347
Ttc23	chr7	+	74871028	74876248		7.7877
Zcchc2	chr1	+	107927845	107932195		7.78476
Mef2c	chr13	+	83802236	83806886	1451506_at	7.77939
Rabepk	chr2	-	34633496	34634756		7.77695
Zfp809	chr9	+	22043717	22047947		7.76723
Lysmd2	chr9	+	75485061	75486201		7.76354
Odz4	chr7	+	104055101	104059541	1434530_at	7.73854
Ikbkg	chrX	+	71693698	71699848		7.73477
Gmppb	chr9	+	107953788	107955468		7.73317
Zc3h10	chr10	-	127979134	127981234		7.73307
Tpm3	chr3	+	89903532	89905092		7.72087
Gdap2	chr3	+	100009742	100012382		7.71974
Rab11fip4	chr11	+	79506341	79511441		7.71368
Fert2	chr17	+	64488366	64496826		7.69872
Slc45a4	chr15	-	73408414	73412194		7.69782
Vps37a	chr8	+	41631629	41643059		7.69077
Exoc4	chr6	+	33922151	33923891	1422686_s_at	7.68905
Fancd2	chr6	+	113545953	113546973	1438339_at	7.68299
Col4a3bp	chr13	+	97407072	97420902		7.68131
Heatr2	chr5	+	139661600	139663100		7.68016
Tmem47	chrX	+	78339969	78343089	1420514_at	7.67986
Lrrc8c	chr5	+	106037791	106041901	1455398_at	7.67957
Gnaq	chr19	+	16457884	16462864		7.66504
Ptcd1	chr5	-	145907010	145909200		7.59713
Smarca5	chr8	-	83222561	83224961		7.59281
Srl	chr16	-	4476742	4482472		7.58513
A630007B06Rik	chr19	-	56862026	56865536		7.57749
Akap10	chr11	-	61678807	61686517		7.5634
Coro7	chr16	-	4625273	4627493	1428149_at	7.492
Clca1	chr3	-	144392765	144393575		7.48815
Gtpbp8	chr16	-	44736171	44739411		7.48449
Frk	chr10	+	34328377	34333837	1436413_at	7.46815
Zcchc10	chr11	+	53146095	53147385		7.46338
Gdf11	chr10	-	128319401	128322161		7.45918
Gm505	chr8	+	127427363	127429973		7.45388
Pigl	chr11	+	62326504	62328364		7.44963
Plekho2	chr9	-	65401154	65403884		7.42563
Dnajc16	chr4	-	141316163	141319433		7.41396
1700020O03Rik	chr12	+	87629925	87635715		7.40023
Gfod2	chr8	-	108237981	108240651		7.39901
Sorl1	chr9	-	41773175	41776685	1460390_at	7.38801
Cep250	chr2	+	155824167	155826027		7.37877
Ubxn2a	chr12	-	4883727	4887387		7.3647
Ubox5	chr2	-	130415171	130417541		7.35233
2410016O06Rik	chr12	+	85293453	85294743		7.33466
Ccdc88a	chr11	+	29407694	29414984		7.31862
Mmp15	chr8	+	97896420	97898970	1439734_at	7.31323
Hip1r	chr5	+	124452174	124455354		7.31128
Pgm3	chr9	-	86440340	86448920		7.29522
Cbll1	chr12	-	32169833	32172143		7.28052
Fbxl18	chr5	-	143628672	143634042		7.2595
8430408G22Rik	chr6	+	116602333	116604853		7.25776
Dhx37	chr5	-	125893200	125895450		7.22623
Fam134b	chr15	+	25901801	25903361		7.22246
Tubgcp6	chr15	-	88927031	88930841		7.21785
Cuedc1	chr11	+	88006098	88007928	1435358_at	7.20685
Aida	chr1_random	+	295933	298993		7.17745
Dusp22	chr13	+	30800728	30803008		7.16475
Tarbp1	chr8	-	128950031	128950871		7.15658
4930453N24Rik	chr16	-	64761818	64766138		7.15343
Shroom3	chr5	+	93393750	93396690		7.14365
Pex16	chr2	+	92221192	92223052		7.11632
Zhx3	chr2	-	160591530	160597350		7.10364
2610008E11Rik	chr10	-	78524175	78529215		7.08623
Mfap3l	chr8	+	63150752	63155402	1428804_at	7.06695
Maml2	chr9	+	13511048	13514588		7.0628
Tmem170	chr8	-	114387145	114390265		7.03873
Syvn1	chr19	+	6052657	6054637		7.03674
Mapksp1	chr3	+	137590984	137593144		7.02223
Spred2	chr11	+	19921450	19923910		7.01963
Tram2	chr1	-	20986662	20991642		7.01735
Wdr59	chr8	-	113972523	113974743		7.00235
Parg	chr14	+	33109506	33114066		6.99886
Pou2f1	chr1	-	167800048	167805868		6.99649
A230046K03Rik	chr10	+	83056983	83065863		6.99117
Hgsnat	chr8	-	27054255	27055605	1436580_at	6.9898
Cox10	chr11	-	63776183	63777623		6.96724
Usp49	chr17	+	47817821	47823911		6.96257
Rcor1	chr12	+	112350126	112354056	1454932_at	6.9581
BC046331	chr4	+	153380914	153382744		6.95663
Jrk	chr15	-	74531840	74536190		6.94996
Ssh1	chr5	-	114387357	114392247		6.92702
Ccdc90a	chr13	-	43633892	43637042		6.92564
Mettl4	chr17	-	95122059	95126589		6.92436
Vps18	chr2	+	119123355	119125275		6.89182
Heca	chr10	-	17618928	17622018	1434478_at	6.89001
Med31	chr11	-	72024576	72025386		6.86883
Rpl5	chr5	+	108337015	108338875		6.86167
Vav2	chr2	-	27117673	27119683		6.85743
Arl15	chr13	+	114945064	114949774		6.85206
Xpnpep3	chr15	+	81283294	81287884		6.849
Trub1	chr19	+	57559885	57566395		6.83454
Kctd9	chr14	+	68358469	68363209		6.82591
9230110C19Rik	chr9	-	8020615	8022415		6.82334
Rb1	chr14	-	73594587	73597017		6.80636
Hist2h2be	chr3	+	96025469	96028229		6.79681
Osbpl1a	chr18	-	12913873	12914713	1460192_at	6.79093
Rapgef5	chr12	+	118994554	118998724		6.79033
6330409N04Rik	chr14	-	62152480	62153980		6.78598
L3mbtl3	chr10	-	25994335	25995925	1454882_at	6.7844
Iqce	chr5	-	141138079	141141319		6.76225
Slco3a1	chr7	-	81425725	81429175		6.73579
Evi5l	chr8	+	4206783	4211703		6.72959
Rab3il1	chr19	+	10109029	10115359		6.71814
Atxn7	chr14	+	14935838	14940878		6.71118
Prkab2	chr3	+	97473728	97477598	1435874_at	6.69257
1200014J11Rik	chr11	+	72892678	72899938		6.69217
Pyroxd1	chr6	+	142310522	142312202		6.68349
Plekha3	chr2	+	76533559	76537519		6.6735
Baiap2	chr11	+	119862418	119868148		6.67106
Ammecr1	chrX	-	139285725	139290075		6.67031
Rsbn1	chr3	+	103766535	103771965		6.6517
Esrrg	chr1	+	190035018	190040328		6.64713
Aldh5a1	chr13	-	25000099	25003429		6.61675
Fbxo31	chr8	-	124073422	124076122	1428926_at	6.60691
2010111I01Rik	chr13	+	63400160	63409220		6.60023
Fes	chr7	-	87522097	87522817		6.58749
Clec2d	chr6	+	129136029	129137109		6.58163
Sepsecs	chr5	-	53031472	53035042		6.57219
Akr1b10	chr6	+	34346654	34347644		6.5582
Cib2	chr9	-	54392639	54393269		6.54416
Brd4	chr17	-	32339727	32343927		6.52689
Socs6	chr18	-	89034679	89038579	1435492_at	6.51557
Nrip1	chr16	-	76287766	76291426	1418469_at	6.5043
Sned1	chr1	+	95192855	95197535		6.50305
Tirap	chr9	-	34992165	34995495	1457676_at	6.48642
Akt3	chr1	-	178950364	178955494	1435260_at	6.48498
Pptc7	chr5	+	122770883	122778143		6.47955
B4galt6	chr18	-	20843131	20846821	1460329_at	6.41615
Ldlrap1	chr4	-	134300086	134302966		6.4143
Utp14b	chr1	+	78663304	78678184		6.39966
Zfp444	chr7	+	6141582	6145302		6.39941
Fzd10	chr5	+	129108841	129110491		6.39791
Pdp2	chr8	+	107119019	107122859		6.39727
Rilpl1	chr5	-	124942448	124943708		6.36272
Plekhg5	chr4	+	151488681	151490241		6.3558
Camk2d	chr3	+	126545679	126548919	1460630_at	6.35493
Qpctl	chr7	-	19724612	19726502		6.33062
Tctn3	chr19	-	40667631	40671801		6.3077
Kif13b	chr14	+	65424867	65428557		6.30672
Diap1	chr18	-	38003284	38004994	1454979_at	6.2832
Trim23	chr13	+	104991490	104993530		6.28158
Shroom4	chrX	+	6210565	6214495		6.28027
Itfg2	chr6	-	128358921	128360331		6.24461
Snx33	chr9	-	56762177	56766257		6.23193
Rhbdd2	chr5	+	136119248	136123928		6.20488
Sh3glb1	chr3	-	144350008	144354388	1418012_at	6.20454
Kctd11	chr11	-	69691213	69693013		6.1846
Prkx	chrX	-	75006380	75009230	1424286_at	6.17885
Tecpr1	chr5	-	144955374	144956784		6.17577
Zbtb45	chr7	-	13589282	13591472		6.11651
Mrrf	chr2	+	36044672	36049352		6.10447
Thada	chr17	-	84587600	84591290		6.10419
Cbwd1	chr19	-	24994182	24995082		6.10001
Tsg101	chr7	-	54143754	54144984		6.09726
Apobec3	chr15	+	79737799	79746259		6.08834
Atg2b	chr12	-	106851232	106855282		6.07713
Accs	chr2	-	93673817	93675887		6.06163
Abcd1	chrX	+	70982870	70984130		6.05926
Ptpn4	chr1	-	121550047	121556407		6.04191
Ubxn2b	chr4	+	6143221	6148771		6.00884
Nr2c1	chr10	+	93658096	93661036		6.00797
Ccdc88c	chr12	-	102150089	102151019	1427138_at	6.00404
Arhgef7	chr8	+	11824719	11835159		6.00093
Fam105a	chr15	-	27585332	27586652		5.9995
Slc26a2	chr18	-	61352661	61357791	1443882_at	5.99539
Zfp324	chr7	+	13556986	13561456		5.98638
Gadd45g	chr13	+	51943348	51944428		5.98038
Efs	chr14	-	55534614	55535934		5.9743
Dusp19	chr2	+	80471188	80475568		5.96036
2610018G03Rik	chrX	+	48244501	48246211	1419033_at	5.95812
Vangl1	chr3	-	101959129	101962159		5.95591
9130011E15Rik	chr19	-	45891875	45893375		5.94958
Ccdc94	chr17	+	56107057	56109637		5.94594
Plekhm1	chr11	-	103225735	103228195		5.94438
Rph3al	chr11	-	75644181	75645681		5.93398
Commd7	chr2	-	153442729	153447349		5.92779
Siae	chr9	+	37454109	37459119	1416539_at	5.91323
Dnajc12	chr10	+	62871031	62872561		5.89161
Kdm4c	chr4	+	74050901	74052701		5.87214
Prdm10	chr9	+	31185924	31189554		5.8664
Taf3	chr2	-	9836205	9837975		5.86047
Erap1	chr13	+	74828177	74830997		5.85573
Maml3	chr3	-	51489995	51493775		5.83446
Crybg3	chr16	-	59491202	59493422		5.83091
Ddx55	chr5	+	125018741	125019761		5.81313
Zfp498	chr5	+	146052028	146053558		5.81099
Sap30l	chr11	+	57623572	57628402		5.79183
Slc5a3	chr16	+	92079458	92099978		5.77176
Ube2q2	chr9	+	55053798	55056528		5.76191
Bcl9l	chr9	+	44317866	44319906		5.72824
Cyb5rl	chr4	+	106756935	106760475		5.72326
Mtif3	chr5	-	147764739	147767169		5.71668
Zbtb10	chr3	+	9281033	9285833		5.71037
Zfp276	chr8	+	125791940	125795330		5.7059
Trip4	chr9	-	65678877	65681187		5.70476
BC029214	chr2	-	25312421	25315181		5.69486
Acbd5	chr2	+	22968037	22972867		5.68784
Slc25a25	chr2	-	32269377	32271657		5.67577
Hdac4	chr1	-	93825393	93829923		5.66686
Nek1	chr8	+	63608954	63610784		5.65442
Tmem107	chr11	+	68886100	68888590		5.6384
Dll4	chr2	+	119160369	119163369		5.62863
Nmnat1	chr4	-	148841734	148842904		5.62491
Gdpd5	chr7	+	106608623	106610153		5.62407
6720456H20Rik	chr14	+	49131832	49136062		5.60082
Pigv	chr4	-	133215364	133218424		5.59609
Otud3	chr4	-	138450032	138451652		5.56744
Atp2b4	chr1	-	135600027	135603267		5.56673
Tspyl4	chr10	+	34018540	34022590		5.54437
Ebf1	chr11	+	44818250	44821520	1448293_at	5.5441
Trpm4	chr7	-	52557047	52559057		5.52611
Irs2	chr8	-	10984729	10987009		5.52195
2310046O06Rik	chr9	+	57388468	57393118		5.51961
Pim1	chr17	+	29631692	29634242		5.5111
Rad18	chr6	-	112567538	112570898	1423318_at	5.49111
Dot1l	chr10	+	80256259	80258149	1439488_at	5.47784
1810063B05Rik	chr8	+	128948998	128949958		5.47727
Rgmb	chr17	-	15941678	15944108	1433587_at	5.4737
Zfp526	chr7	+	26011364	26014544		5.4602
Armc8	chr9	-	99378822	99381162	1455113_at	5.45901
Klf7	chr1	-	64076316	64082286	1419356_at	5.45427
Palld	chr8	-	63990321	63993831		5.45017
Rara	chr11	+	98834951	98836841		5.44762
Ctf1	chr7	+	134860985	134864045		5.43737
Diap3	chr14	-	87055219	87056389		5.43183
Mastl	chr2	-	22971344	22973954	1423525_at	5.41629
C430048L16Rik	chr4	+	12022794	12026274		5.40593
Snx29	chr16	+	11755419	11759079		5.3646
Ptplad2	chr4	-	88056357	88060167		5.35607
Rorc	chr3	+	94201275	94202835		5.35229
B930041F14Rik	chr4	+	155069337	155072217		5.33879
Zfp81	chr17	-	33466267	33471187		5.32594
Zdhhc24	chr19	+	4883771	4885331	1452719_at	5.30383
Dedd2	chr7	-	25984988	25988558		5.28499
Ptplb	chr16	+	35106483	35110113	1446923_at	5.2774
1110034A24Rik	chr12	-	70290124	70290874		5.27062
2900026A02Rik	chr5	-	113515424	113520044		5.23121
Gm962	chr19	+	5571184	5576674		5.22759
Spopl	chr2	-	23357385	23366835		5.22532
Dip2c	chr13	+	9665276	9670496		5.21942
Wars2	chr3	+	99020830	99026920		5.20802
Kif3c	chr12	+	3402885	3407955		5.19066
Cnot4	chr6	-	34989717	34996257		5.17613
Cno	chr5	-	37138036	37139236		5.1646
Hist1h1c	chr13	+	23831356	23832826		5.15977
Ubxn8	chr8	-	34729451	34732001		5.15255
Usp53	chr3	-	122634269	122636639	1452385_at	5.11767
Bcas3	chr11	+	85638852	85640202		5.11056
Ror1	chr4	+	100114850	100118930		5.09211
B4galnt3	chr6	-	120150816	120153936		5.0876
Slc25a32	chr15	-	38922865	38927515		5.0583
Adamts12	chr15	+	11275432	11278912		5.03921
Morc4	chrX	-	136356299	136357649		5.03664
Pigp	chr16	-	94585459	94586269		4.97565
2810046L04Rik	chr3	+	53284556	53287586		4.96752
Inpp4a	chr1	+	37460474	37467494		4.94798
Zmiz1	chr14	+	26482533	26486133		4.94453
Spred3	chr7	-	29942464	29946544		4.94294
Twistnb	chr12	+	34122945	34128105		4.93473
Zcchc7	chr4	+	44921415	44942145		4.93457
P2rx4	chr5	+	123178322	123179582		4.93158
Zfp719	chr7	+	50846567	50849927		4.92588
Entpd7	chr19	+	43804425	43809825	1436623_at	4.89065
Inpp1	chr1	-	52842581	52846511		4.88394
Brwd3	chrX	-	105932684	105938354	1439775_at	4.87387
Rfx3	chr19	-	27836314	27842944		4.85472
Cpeb4	chr11	+	31831532	31835552		4.85154
Per1	chr11	+	68922861	68924361		4.8357
Wipf2	chr11	+	98760999	98766879		4.82692
C030048B08Rik	chr5	-	3583460	3584720		4.80413
H2afj	chr6	+	136757250	136762860		4.77796
Slit3	chr11	+	35521644	35525484	1427086_at	4.74671
Egfr	chr11	+	16811858	16818068	1435888_at	4.73627
Pex11a	chr7	-	86880877	86882227	1419365_at	4.72702
Lyst	chr13	+	13869446	13870976	1434674_at	4.70153
Nt5dc1	chr10	-	34022554	34024654		4.67185
Alkbh4	chr5	+	136616636	136618136		4.64997
Zfp398	chr6	+	47816946	47827236		4.64473
Sema3g	chr14	+	32041392	32043972		4.63538
Mertk	chr2	+	128627403	128628903		4.62799
Ern1	chr11	-	106255325	106259855		4.61595
Ppm1l	chr3	+	69357096	69364596	1435699_at	4.60158
Adat2	chr10	+	13282664	13287284		4.56516
Ankrd26	chr6	-	118451420	118453040	1436071_at	4.56013
Rap2b	chr3	+	61169530	61174390		4.54381
F630110N24Rik	chr10	+	80826537	80828547		4.54318
Pde5a	chr3	+	122558250	122562210		4.5307
Hist1h4i	chr13	-	22131860	22132880		4.52801
Vcpip1	chr1	-	9711262	9714562	1456607_at	4.52488
Dnajb14	chr3	+	137571433	137579443		4.51972
Pgap1	chr1	-	54529918	54537688		4.50713
Rbm41	chrX	-	136476165	136480275		4.49985
2810021B07Rik	chr13	+	17788876	17799976		4.49426
Zbtb7a	chr10	+	80611180	80615440		4.4804
Nhlrc3	chr3	-	53252568	53256318		4.47897
Pdss2	chr10	+	43159604	43160324		4.44006
Ier2	chr8	-	87184064	87185984		4.43165
H2-DMa	chr17	+	34275351	34275981		4.40166
Tnk1	chr11	-	69663933	69665103		4.40063
Grk5	chr19	+	61167895	61173355		4.39779
Zbtb38	chr9	-	96583244	96585854		4.39738
Pigb	chr9	-	72860748	72863958	1435958_at	4.37987
Cyp4f17	chr17	+	32665661	32669171		4.34722
March9	chr10	-	126492006	126493626	1440209_at	4.33639
Cdcp1	chr9	-	123080010	123082620		4.33258
Ssh2	chr11	+	77268982	77273632		4.3254
Plekha7	chr7	-	123266961	123268311		4.32324
Vps13c	chr9	+	67843196	67845476		4.27207
Lcor	chr19	+	41633770	41643760		4.26354
A930001N09Rik	chr17	+	26908352	26913512		4.24989
Fbxw7	chr3	+	84781463	84782993	1451558_at	4.24455
Taf13	chr3	+	108384095	108386045		4.23532
Fam173b	chr15	+	31546889	31549979		4.23466
Ccdc85c	chr12	-	109441884	109444644		4.23357
Zbtb2	chr10	+	5978061	5980191		4.2323
Cyp4f16	chr17	+	32688178	32689498		4.22606
Cdc42bpg	chr19	+	6324573	6326493		4.22604
A230050P20Rik	chr9	+	20678215	20679385		4.22359
1810012P15Rik	chr11	+	78652642	78661882		4.21656
Klhl28	chr12	-	66039996	66044436		4.19786
Elmo1	chr13	+	20697168	20699928		4.19055
Fitm2	chr2	-	163292148	163295238		4.17899
Lcorl	chr5	-	46088381	46093061		4.16955
Nfkb2	chr19	+	46386384	46389744		4.16571
2810408P10Rik	chr4	-	147194589	147199839		4.16566
Pqlc2	chr4	-	138851566	138854806		4.16432
Pag1	chr3	-	9687586	9693766		4.14972
Fgd4	chr16	-	16417195	16422655		4.14369
Esrp2	chr8	-	108653953	108655393		4.13862
Tufm	chr7	+	133633869	133634889		4.11783
Zscan12	chr13	+	21461382	21465132		4.09721
Zfp169	chr13	-	48578570	48584570		4.08454
Mctp2	chr7	-	79221684	79225674		4.0828
Zfp668	chr7	-	135004474	135009664		4.04397
8430426H19Rik	chr13	-	62553762	62555682		4.04169
E330009J07Rik	chr6	-	40351423	40358263		4.0302
Mterfd2	chr1	-	95194256	95198036		4.02721
Nbeal1	chr1	+	60387836	60395156	1429505_at	4.02027
Vps13a	chr19	-	16686644	16691354		4.00268
Flt1	chr5	-	148373215	148375795		3.99501
Tmem38b	chr4	+	53872972	53874802	1456544_at	3.98327
Tradd	chr8	-	107781864	107782884		3.98211
Vcp	chr4	-	42992320	42993400		3.97381
Cdk6	chr5	+	3520791	3530931		3.97167
Itsn1	chr16	+	91870439	91872479		3.94761
Rnf217	chr10	-	31211063	31222463		3.9307
Zdhhc2	chr8	+	41569059	41570949	1452654_at	3.92715
Il4ra	chr7	+	132720568	132724348		3.91012
Ttll10	chr4	-	155400501	155409021		3.88076
Amigo1	chr3	+	107991583	107995393		3.85538
Pon3	chr6	-	5167333	5171563	1447340_at	3.8487
Uprt	chrX	+	101701494	101707464		3.84547
Avpi1	chr19	-	42197068	42198178		3.83723
Fancc	chr13	-	63412053	63413973		3.80942
Frrs1	chr3	+	116606079	116610999		3.80748
Zbtb37	chr1	-	162933101	162950051		3.8028
Utp23	chr15	+	51714083	51716873		3.8006
Mical2	chr7	+	119495237	119498597		3.78947
Pura	chr18	+	36447781	36449971	1420628_at	3.7871
Gk5	chr9	+	96082199	96084869		3.78282
Mtmr15	chr7	-	71489801	71491781		3.77316
Rgma	chr7	+	80562919	80568529		3.76703
Nipa1	chr7	-	63229001	63234761	1452763_at	3.75616
Fbxw5	chr2	+	25360485	25362105		3.73203
Six4	chr12	-	74200648	74204428		3.7168
A430033K04Rik	chr5	+	139089046	139095076		3.71227
Vamp1	chr6	+	125169669	125181279		3.68633
C1qtnf1	chr11	+	118309665	118312995	1455582_at	3.67903
2210411K11Rik	chr7	-	4734631	4736881		3.66977
Gan	chr8	+	119728228	119739808		3.65695
Slc43a2	chr11	+	75385978	75391018		3.64931
Mnt	chr11	+	74656822	74659792		3.64443
Dennd1b	chr1	+	141066875	141072755	1428829_at	3.6431
Wdfy2	chr14	+	63575146	63580306		3.64126
Wnt5b	chr6	-	119381075	119383415		3.6267
Ganc	chr2	+	120285661	120287941	1431063_at	3.62062
Tcp11l1	chr2	-	104516752	104521912		3.61827
Naf1	chr8	+	69413417	69416747		3.59875
Zfp612	chr8	+	112614081	112616571	1456824_at	3.58434
Glrx2	chr1	+	145593769	145598749		3.58199
Ksr1	chr11	-	78826986	78829686	1419823_s_at	3.57036
Plcb4	chr2	+	135838770	135840240	1435771_at	3.56299
Btc	chr5	-	91785473	91788353		3.54984
Nsun3	chr16	-	62732300	62734940	1437365_at	3.52132
Ptprb	chr10	+	115820931	115826511	1436367_at	3.48656
Ralgps1	chr2	-	32989059	32993199		3.48084
Map3k5	chr10	+	19861386	19863846		3.47567
Nudt21	chr8	-	96540732	96543582		3.4632
Dhrs11	chr11	-	84633111	84634761		3.44197
Rps6ka5	chr12	-	101786683	101789653	1440343_at	3.44021
Zfp867	chr11	-	59273881	59276581		3.43762
Zbtb20	chr16	+	43618857	43642647	1451577_at	3.43215
Leprel1	chr16	-	25956033	25960443		3.419
Ccdc64	chr5	-	116098243	116099413		3.41881
Nfkbiz	chr16	-	55810802	55812842		3.40105
Bbs1	chr19	-	4887011	4890671		3.40014
Bat4	chr17	+	35261609	35264039		3.39357
Irx2	chr13	+	72770711	72773441		3.37776
Cnnm2	chr19	+	46952532	46958412	1453062_at	3.37399
Zfp235	chr7	+	24927285	24928995		3.3627
Bmp2k	chr5	+	97517155	97520845	1458370_at	3.34324
Ttll5	chr12	+	87394092	87395862		3.33099
Rnf141	chr7	-	117957093	117960213	1449086_at	3.31745
Cdadc1	chr14	-	60182074	60183334		3.30416
Pqlc1	chr18	+	80469268	80490568		3.30102
Dnaja1	chr4	+	40679979	40684719		3.2877
Zbtb4	chr11	+	69592903	69598813		3.27926
Ulk3	chr9	+	57442766	57444626		3.278
Tmem184a	chr5	-	140277805	140281435		3.2734
Snx10	chr6	+	51538961	51541331		3.25543
Osbpl7	chr11	+	96929364	96931194		3.25212
Mobkl2c	chr4	+	115506756	115511166		3.23257
Grrp1	chr4	-	133806184	133807264		3.22953
Sesn2	chr4	-	132047980	132049630	1451599_at	3.20367
Aldoc	chr11	+	78139856	78140906	1424714_at	3.20212
Taok3	chr5	+	117723843	117725133	1448019_at	3.19807
Espn	chr4	-	151494479	151495229		3.18246
2010011I20Rik	chr2	+	172178302	172182772		3.17864
Yod1	chr1	+	132615996	132621276	1460624_at	3.17196
Slain1	chr14	+	104103128	104104838		3.15529
Bcl2	chr1	-	108600037	108608857		3.13993
Gjb4	chr4	-	127027089	127028589		3.12691
Slc35d1	chr4	-	102843396	102846276	1433595_at	3.12367
Dnajc25	chr4	+	59035555	59038705		3.11222
Cables1	chr18	+	12103110	12110280		3.06826
Il1rl2	chr1	+	40422290	40424330		3.0672
Tesk2	chr4	+	116475917	116477657		3.06035
Mr1	chr1	-	156974506	156976396		3.05591
Nudt12	chr17	-	59139593	59141603		3.04821
Nebl	chr2	-	17264920	17270320	1438452_at	3.02622
Trim62	chr4	+	128586830	128589110		3.01511
Gm4455	chr17	+	33440141	33444101		3.00561
Syt9	chr7	+	114690042	114692802		2.998
Zfp780b	chr7	-	28744246	28747726		2.94989
Ncor2	chr5	-	125496736	125498536		2.94363
Car13	chr3	+	14661574	14663734		2.93387
A530054K11Rik	chr13	-	67717333	67720123		2.93033
2310030G06Rik	chr9	-	50546505	50548605		2.92539
Prkce	chr17	+	87054027	87057687	1437861_s_at	2.91369
Nkrf	chrX	-	34426419	34428549		2.90669
Rpusd2	chr2	+	118864495	118868545		2.90634
Crem	chr18	-	3265395	3267585		2.89297
Usp2	chr9	+	43901944	43904344		2.89102
Fam46c	chr3	-	100272045	100276185		2.86795
Nkd2	chr13	-	73956007	73958407		2.85097
Coq10b	chr1	+	55128647	55130657		2.83304
Plcd3	chr11	-	102930864	102932154		2.82469
Adamts4	chr1	+	173189309	173192309	1455965_at	2.79767
Cnksr1	chr4	-	133783329	133784229		2.77939
Tnfrsf10b	chr14	+	70182373	70184743		2.75286
Kctd1	chr18	-	15126065	15128045		2.72342
Cmklr1	chr5	-	114056811	114063831	1444537_at	2.7212
Crebl2	chr6	+	134805991	134808841		2.71479
Zscan20	chr4	-	128257447	128262847		2.71059
Klf9	chr19	+	23239402	23242612	1428288_at	2.70094
Itga2	chr13	-	115623332	115626692		2.69902
Glis3	chr19	-	28333418	28337468	1430353_at	2.68761
Mn1	chr5	+	111883811	111886661		2.66656
Dennd2d	chr3	+	106303524	106306554	1438712_at	2.64945
Pde4d	chr13	+	110741552	110746082		2.64763
Rnf43	chr11	+	87547701	87549801		2.63215
Zfp870	chr17	-	33015625	33019615		2.61932
Klf5	chr14	+	99712548	99714168	1434025_at	2.59235
Zswim5	chr4	+	116659938	116663598		2.58756
D2hgdh	chr1	+	95747403	95749953		2.56212
1520402A15Rik	chr4	-	115804697	115809917		2.54614
Eif2c3	chr4	-	126009817	126022717		2.50874
Csf1	chr3	-	107544048	107548758		2.49342
Trim56	chr5	-	137581571	137588261		2.48623
Btnl9	chr11	-	48979105	48982555		2.48509
Hspa4l	chr3	+	40593311	40599941	1458385_at	2.47438
Papln	chr12	+	85132957	85138807		2.44822
Fam83h	chr15	-	75830306	75832286		2.44721
Stc2	chr11	-	31257923	31260143		2.44207
Efcab4a	chr7	+	148652122	148653052		2.43537
Zfr2	chr10	+	80714179	80715739		2.43433
Gm5113	chr7	+	30963933	30967173		2.42759
2310028H24Rik	chr4	-	41464752	41467272		2.41189
Lamc3	chr2	+	31800934	31804834		2.40369
Nav3	chr10	-	109118685	109121175	1456144_at	2.3991
Uba52	chr8	-	73030850	73032230		2.39507
Entpd1	chr19	+	40813519	40816939	1453586_at	2.38844
Osbpl10	chr9	+	115141274	115142504		2.38381
Hfe	chr13	-	23795204	23796254	1450702_at	2.38046
Pls1	chr9	-	95653100	95654720		2.38012
Sco1	chr11	+	66877542	66881532		2.37913
Lmx1b	chr2	-	33416555	33420155		2.37683
Pdlim1	chr19	-	40295784	40297074		2.33371
Ophn1	chrX	-	95750054	95753744		2.31248
Ranbp17	chr11	-	33111661	33113401		2.30764
Rin3	chr12	+	103628354	103629584		2.29126
Trim7	chr11	+	48663491	48665831		2.26427
6430548M08Rik	chr8	+	122677904	122689484	1434505_a_at	2.25673
Arntl2	chr6	+	146781031	146783041		2.23269
D18Ertd653e	chr18	+	68414193	68425953		2.22723
Itpr2	chr6	-	146056922	146060192	1424833_at	2.22087
Fmo2	chr1	-	164804548	164806858	1435459_at	2.22015
Sfmbt1	chr14	+	31631034	31637304	1455412_at	2.20801
Ly75	chr2	-	60130225	60131995		2.17776
Nudt8	chr19	+	4002023	4003373		2.13349
Myo7a	chr7	-	105198966	105200136		2.09967
Samd5	chr10	-	9342664	9348784	1429896_at	2.07982
Cyb5d1	chr11	-	69204169	69207139		2.07974
Ntn4	chr10	+	93208598	93209888	1439794_at	2.075
Epm2a	chr10	+	11177215	11179375		2.05493
Klf2	chr8	+	74844818	74849798		2.02126
Snx9	chr17	+	5930617	5931877	1423076_at	2.01692
1700054N08Rik	chr8	-	126364231	126366241		2.00754
Cx3cl1	chr8	+	97304456	97307246		1.983
Atg7	chr6	+	114809041	114810541	1428610_at	1.9735
Rps12	chr10	-	23500156	23505016		1.96416
Birc3	chr9	-	7846082	7849262		1.9587
Mfsd6	chr1	-	52713183	52717503		1.94956
Col25a1	chr3	+	130298020	130299970		1.94823
Stk38l	chr6	+	146724243	146728263		1.92247
Pcgf5	chr19	+	36530158	36535258		1.92005
Hist1h4a	chr13	-	23851886	23853026		1.91103
Armc7	chr11	+	115350388	115352368		1.90965
Fam129a	chr1	+	153565476	153568956		1.90678
Cyyr1	chr16	-	85454729	85457759		1.90174
Trim65	chr11	-	115983539	115987379		1.89685
Pank1	chr19	-	34884387	34886817	1441765_at	1.86128
Map3k14	chr11	-	103080568	103082338		1.85968
Nfix	chr8	-	87228646	87232576		1.84128
Tcfap2a	chr13	-	40810353	40812483		1.82163
Mtm1	chrX	+	68566988	68569178		1.81522
Slco2a1	chr9	+	102988209	102992679	1420914_at	1.81104
5730508B09Rik	chr3	-	127572082	127573672		1.80746
Depdc6	chr15	+	55083690	55090740		1.79852
Slc35e4	chr11	-	3805663	3807553		1.78772
Plekhn1	chr4	-	155590827	155595987		1.78737
Irak4	chr15	+	94397477	94399997	1451750_at	1.7761
Irf5	chr6	+	29486785	29489185		1.76834
Optn	chr2	-	4941104	4942274		1.76827
St8sia6	chr2	-	13572688	13578448	1456440_s_at	1.76764
Zfp791	chr8	-	87630785	87633545		1.75778
Adcy9	chr16	-	4285017	4287897	1434454_at	1.75581
Il17ra	chr6	+	120432502	120436792	1420905_at	1.74636
5430407P10Rik	chr2	-	6018651	6021381		1.74246
Fbxo44	chr4	-	147526347	147527577		1.7305
Ctla2b	chr13	-	60995931	60997071		1.73005
Chmp4c	chr3	+	10389973	10395193	1449887_at	1.71752
Zfp599	chr9	-	22050214	22053664		1.71519
Cbx8	chr11	-	118897650	118899990		1.69873
Arhgef19	chr4	+	140812794	140814234		1.68938
Rin1	chr19	+	5055238	5058778		1.68433
Pde7b	chr10	-	20116923	20120223		1.66144
Mtmr7	chr8	-	41633604	41636904		1.64913
Slc9a9	chr9	+	95129484	95130804	1433719_at	1.64382
Kcnj15	chr16	+	95518336	95524756		1.64162
Sntb1	chr15	-	55467979	55470889	1436204_at	1.62266
Tlr5	chr1	+	184905885	184907085		1.61338
Dock8	chr19	+	25275537	25277457		1.58889
Jag2	chr12	-	114146109	114147099		1.58795
Creb3l4	chr3	-	90040902	90041652		1.5777
B3galt4	chr17	-	34086161	34087091		1.56551
2200002D01Rik	chr7	-	30029342	30032612		1.5619
4632428N05Rik	chr10	+	59831687	59836307		1.55143
Lpin3	chr2	+	160731138	160732218		1.53913
Enpp3	chr10	-	24492927	24493707	1452384_at	1.52568
Rgs11	chr17	+	26347675	26349025		1.46757
Acot6	chr12	+	85450489	85452199		1.46238
Nos1ap	chr1	-	172245272	172248602		1.45156
Nos1ap	chr1	-	172250037	172257597		1.45156
Fhdc1	chr3	-	84246288	84248388		1.45061
6330545A04Rik	chr4	+	140776001	140777771		1.44985
2310047B19Rik	chr9	+	21761714	21763724		1.43327
Itgb8	chr12	-	120400029	120401589		1.42031
Fam83f	chr15	+	80529420	80534250		1.41004
Tmem220	chr11	+	66847746	66849246		1.39703
Ppp1r12b	chr1	-	136651344	136662654		1.39698
Rsl1	chr13	+	67283883	67285503		1.39402
Cebpd	chr16	+	15888224	15891644		1.38919
D10Bwg1379e	chr10	-	18301736	18309386	1435050_at	1.38678
Casz1	chr4	+	148326680	148329770		1.38319
Adamts2	chr11	+	50617531	50620981	1435990_at	1.3622
Tifa	chr3	+	127500054	127501884		1.36016
Gdf10	chr14	+	34747699	34749109		1.35901
Diap2	chrX	+	126995471	126999971	1442003_at	1.35351
Fam46b	chr4	+	133043018	133045628		1.34776
Tead4	chr6	-	128174363	128178383		1.33565
Idua	chr5	+	109112392	109115392		1.32261
Cited4	chr4	+	120339956	120340946		1.3182
Fcgr2b	chr1	-	172889944	172891144	1442118_at	1.27669
Enpp1	chr10	-	24357801	24361611	1440339_at	1.257
Ttc9	chr12	+	82764582	82768212		1.24551
Rapgef4	chr2	+	72094305	72095415	1425518_at	1.24029
Abi3bp	chr16	+	56689162	56690182		1.22971
Sox5	chr6	-	143776983	143781783		1.21364
Olfml2a	chr2	+	38815839	38819469		1.18338
Nr3c2	chr8	+	79766429	79769159		1.18305
Clec11a	chr7	-	51558350	51559910		1.17408
Cpeb2	chr5	+	43677185	43681295		1.15847
Shank2	chr7	+	151607040	151611750		1.15575
Eid3	chr10	+	82330579	82349899		1.12167
Dnajb6	chr5	+	30084419	30092819		1.11842
Jam2	chr16	+	84823064	84826454	1419288_at	1.11711
Glt28d2	chr3	-	85664488	85675588		1.10965
Nr1h3	chr2	-	91023532	91024492		1.10136
Ttll7	chr3	+	146642715	146646915		1.09035
Adap2	chr11	+	79991932	79994212		1.08505
Tnfrsf14	chr4	-	154292452	154296352		1.07455
Ttc22	chr4	+	106312066	106313506		1.05189
Rnf144b	chr13	+	47339870	47343290	1439153_at	1.0003
