# Supplementary material for: Refining transcriptional programs in kidney development by integration of deep RNA-sequencing and array-based spatial profiling
Source: BMC Genomics. 2011 Sep 5;12:441. doi: 10.1186/1471-2164-12-441 (PMC3180702; doi:10.1186/1471-2164-12-441)
Supplement: Additional file 4 — Alternative Exon Junctions (> 5 tags). Loci with alternative splicing supported by a minimum of 5 exon junction tags. [file 1471-2164-12-441-S4.XLS]

## Sheet: Sheet1
Supplementary Table 4: Transcripts with alternative exon junction tags
Location	Number of Exon junction tags	Gene Name	RPKM (Locus)
chr11_48614073_48615869_+	23	Gnb2l1	977.021
chr7_13507770_13508321_+	16	Rps5	826.978
chr6_30688334_30690239_+	441	Mest	738.497
chr9_78326293_78327430_-	5	Eef1a1	520.752
chr18_60934339_60936583_+	10	Rps14	492.886
chr9_64022801_64023898_+	21	Rpl4	459.672
chr10_80642199_80642288_+	6	Eef2	419.202
chr11_75569153_75572793_+	14	Ywhae	388.734
chr2_73749116_73749298_-	65	Atp5g3	388.648
chrX_163645982_163646944_-	13	Tmsb4x	364.989
chr7_149839970_149840204_-	9	Igf2	364.112
chr18_78018675_78018817_+	55	Atp5a1	350.5
chr19_5491047_5492496_+	9	Cfl1	342.569
chr10_126500814_126501257_+	57	Cdk4	324.463
chr2_34627665_34627753_+	10	Hspa5	308.401
chr7_150644920_150645016_-	13	Cdkn1c	301.757
chr7_106497964_106501562_-	74	Serpinh1	287.767
chr10_86159579_86161328_-	12	Hsp90b1	285.63
chr11_55220777_55223429_-	74	Sparc	281.481
chrX_91785885_91787230_-	103	Maged1	274.325
chr7_52381622_52381847_-	25	Rpl13a	261.495
chr17_35378796_35380191_+	99	Bat1a	254.392
chr11_11851661_11867534_-	21	Grb10	252.585
chr16_37826929_37834975_+	11	Fstl1	244.742
chr9_72519109_72520333_+	6	Nedd4	244.321
chr8_123192274_123193208_+	12	Cox4i1	240.7
chr1_45384486_45385277_+	7	Col3a1	237.992
chr11_120423858_120433970_-	14	P4hb	221.791
chr18_33602546_33602737_-	13	D0H4S114	209.684
chr6_51411431_51411918_-	574	Hnrnpa2b1	209.375
chr2_91771410_91771850_-	5	Mdk	208.774
chr5_116009896_116010727_+	14	Rplp0	202.447
chr4_116313746_116318108_-	11	Akr1a4	198.166
chr1_162966982_162968125_+	7	Gas5	196.535
chr6_115755705_115757819_-	6	Rpl32	195.258
chr6_11856076_11857323_-	10	Ndufa4	193.009
chr3_101385192_101385934_-	5	Atp1a1	189.671
chr4_136877102_136884627_-	7	Cdc42	188.925
chr7_87242840_87243656_-	7	Idh2	178.297
chr7_133941289_133943515_-	21	Aldoa	176.283
chrX_71476091_71478305_-	208	Flna	174.402
chr15_76175529_76175906_+	7	Cyc1	171.961
chr10_43299127_43302088_+	8	Cd24a	170.576
chr9_59504455_59510846_+	7	Pkm2	170.132
chr15_79363639_79366386_-	22	Ddx17	168.758
chrX_147247279_147247615_-	5	Maged2	168.26
chrX_20246120_20246253_+	9	Uba1	162.181
chr6_87795550_87795667_-	43	Cnbp	161.832
chr10_79750425_79755519_+	5	Rps15	160.987
chr5_135097955_135101235_-	38	Eif4h	158.581
chr10_79321568_79321816_+	11	Ptbp1	155.591
chr7_3656049_3657334_+	13	Rps9	155.514
chr17_13109494_13110908_+	41	Tcp1	153.491
chr7_29593877_29598297_+	6	Hnrnpl	152.126
chr11_69732837_69732950_-	5	Eif5a	151.423
chr19_10682961_10684281_+	18	Ddb1	150.732
chr7_118218954_118219793_-	14	Eif4g2	148.116
chr1_88423524_88425349_+	5	Ptma	147.685
chr1_180255443_180259998_-	10	Hnrnpu	146.263
chr15_31527814_31531056_-	7	Cct5	145.442
chr11_116712274_116712961_-	11	Sfrs2	144.453
chr5_136254670_136259243_+	9	Mdh2	144.228
chr14_73764498_73784821_-	12	Itm2b	143.587
chr10_59758749_59760284_+	6	Psap	142.489
chr9_107517045_107517942_-	77	Gnai2	138.327
chr10_116492436_116493095_-	5	Cct2	137.108
chr10_81028110_81028219_+	27	Aes	136.244
chr2_154616966_154683004_+	14	Raly	136.129
chr4_132086737_132089396_-	7	Atpif1	135.889
chr2_174153441_174159712_+	37	Gnas	130.817
chr11_50191303_50191760_+	13	Hnrnph1	130.005
chr2_162758817_162759161_+	25	Sfrs6	129.095
chr15_99223470_99234844_+	5	Tmbim6	128.629
chr7_52238956_52239140_-	10	Prmt1	128.23
chr12_17287874_17290074_+	5	Pdia6	128.091
chr2_84877484_84877932_+	109	Ssrp1	128.048
chr1_153202440_153203258_+	13	Ivns1abp	127.711
chr11_50110635_50110775_-	15	Canx	126.943
chr11_120441706_120442303_-	5	Arhgdia	126.226
chr7_135113384_135115354_+	519	Fus	125.502
chr16_20672948_20673671_+	155	Eif4g1	125.217
chr16_84966014_84978308_-	14	App	122.652
chr14_76818815_76838742_+	23	Tsc22d1	121.74
chrX_103215041_103217088_+	5	Cox7b	118.589
chr19_44624709_44627187_-	20	Ndufb8	117.667
chr3_65186929_65191653_-	14	Ssr3	116.878
chr2_9977787_9980622_-	16	Atp5c1	116.435
chr7_150700541_150706288_-	301	Nap1l4	116.333
chr1_95337357_95338762_-	8	Hdlbp	114.437
chr5_137972067_137972202_-	5	Gnb2	112.25
chr5_123241743_123241835_-	54	Anapc5	110.92
chr16_84831746_84835053_-	57	Atp5j	108.706
chr7_54101286_54102908_+	6	Ldha	107.694
chr11_22899171_22902166_+	5	Cct4	106.838
chr18_61729215_61731527_+	33	Csnk1a1	106.255
chr19_10972382_10973415_+	122	Prpf19	105.473
chr11_109511937_109515092_+	36	Prkar1a	105.022
chr4_151701693_151703368_+	6	Rpl22	103.648
chr13_56185645_56189612_-	5	H2afy	103.491
chr5_145948101_145949061_-	7	Atp5j2	103.338
chr16_87491695_87495973_-	6	Cct8	102.794
chr6_142439123_142442619_-	9	Ldhb	101.518
chr7_149562835_149562935_-	5	Ctsd	100.786
chr11_33056746_33060333_-	7	Npm1	100.644
chr11_87862716_87863478_+	9	Sfrs1	100.374
chr6_4466013_4468947_+	10	Col1a2	100.256
chr18_35758412_35768391_+	7	Paip2	99.7245
chr7_127779107_127781175_+	15	Uqcrc2	95.9891
chr2_157105508_157109319_+	5	Rpn2	95.6322
chr19_8981883_8983167_+	55	Ganab	95.4995
chr8_86096490_86096926_-	10	Tecr	94.2198
chr1_71644245_71644947_-	11	Fn1	94.1455
chr16_91665066_91665164_+	10	Son	94.0833
chr1_155319432_155319801_-	6	Dhx9	93.7341
chr14_51544708_51544887_+	19	Apex1	93.5792
chr17_23940364_23943898_+	34	Srrm2	91.7359
chr4_126355088_126364272_+	14	Psmb2	91.7217
chr8_87493660_87494050_+	41	Prdx2	91.4417
chr11_52050434_52050885_+	6	Skp1a	91.298
chr17_87835273_87846132_-	6	Calm2	90.8794
chr11_79055657_79056000_-	13	Wsb1	90.5935
chr15_75908128_75911279_-	8	Puf60	90.3648
chr7_134166681_134166990_-	33	Maz	90.1488
chr6_124881603_124882428_+	6	Mlf2	90.1055
chr5_93522622_93567463_+	10	40787	89.1443
chr4_134481346_134481691_+	14	D4Wsu53e	89.0147
chr17_29470949_29473162_-	368	Mtch1	88.8638
chr17_80600941_80602030_-	115	Sfrs7	88.5948
chr4_138839618_138842943_+	6	Capzb	86.7141
chr14_55513505_55513684_+	10	Pabpn1	86.1533
chr6_72387897_72389339_-	7	Mat2a	86.1288
chr7_52635987_52636086_-	6	Snrnp70	85.705
chr2_164388303_164391291_+	28	Wfdc2	85.5174
chr3_94837685_94837830_-	135	Psmd4	85.2601
chr7_6671262_6679200_-	12	Peg3	85.1965
chr9_62189816_62219526_+	6	Anp32a	83.6322
chr7_16906228_16915961_-	7	Sae1	83.5077
chrX_98835660_98838344_+	115	Ogt	83.4291
chr17_23816373_23818014_+	51	Cldn6	83.3618
chr5_100464002_100464653_-	138	Hnrpdl	82.8909
chr5_33591331_33591755_-	24	Ctbp1	82.689
chr15_103045555_103045698_-	5	Cbx5	81.9646
chr6_48788360_48790359_-	30	Tmem176b	81.6379
chr10_80513827_80513967_-	130	Sgta	81.1859
chr9_66875973_66878835_-	5	Tpm1	80.7134
chr3_90341338_90345915_+	16	S100a16	80.6589
chr8_73051933_73053289_+	31	Fkbp8	80.4347
chr7_53128543_53129128_+	7	Kdelr1	79.3256
chr3_87717372_87717762_+	8	Hdgf	79.1819
chr11_98803492_98862287_-	8	Top2a	79.098
chr19_3911745_3912709_-	586	Ndufs8	79.0479
chr11_86514582_86515710_-	24	Cltc	78.7848
chr9_106358773_106362335_+	15	Pcbp4	77.7586
chr11_115354372_115363318_-	14	Hn1	77.1369
chr16_23107892_23108657_+	68	Eif4a2	76.4985
chr18_35721945_35737211_+	19	Matr3	76.4966
chr2_69706906_69707861_+	5	Ssb	76.4798
chr12_113894799_113897407_-	6	Akt1	76.0885
chr7_29679677_29680139_-	5	Actn4	76.0872
chr11_80199530_80199681_+	10	Zfp207	75.6462
chr5_121883100_121902199_-	13	Erp29	75.6243
chr11_97642743_97643119_-	14	Rpl23	75.58
chr7_149674419_149674770_+	103	Lsp1	75.2415
chr14_31995825_31998127_-	7	Nisch	75.1321
chr7_138703967_138704208_+	12	Bub3	75.1284
chr1_55071405_55071712_-	7	Sf3b1	74.3525
chr5_77380859_77385573_+	16	Paics	73.7272
chr11_93813325_93824540_-	9	Nme2	73.4657
chr6_49194933_49195480_-	33	Tra2a	73.1132
chr1_173165217_173166487_-	5	Ndufs2	73.0392
chr8_77633495_77633598_+	21	Mcm5	72.7931
chr7_97326112_97337659_+	79	Picalm	72.7146
chr7_31402180_31409518_-	18	Cox6b1	72.5745
chr18_38620303_38623914_+	7	Ndfip1	72.4321
chr4_137772713_137777440_+	5	Hp1bp3	72.0984
chr7_52472147_52472582_+	7	Tead2	71.4466
chr11_4588911_4604159_-	12	Uqcr10	71.2979
chr9_25060299_25071786_+	164	39326	71.1352
chr15_82178556_82181408_-	6	Ndufa6	71.0032
chr8_107146227_107147280_-	12	Cdh16	70.9729
chr4_126699463_126703098_+	5	Sfpq	70.819
chr4_155553396_155553501_-	15	Agrn	70.6862
chr14_121343782_121345352_+	5	Ipo5	70.3678
chr4_147991933_147992773_-	7	Tardbp	70.1994
chr7_52714050_52714453_-	10	Ftl1	70.1888
chr1_167523807_167538568_-	10	Mpzl1	69.9708
chr11_50014448_50016014_-	12	Sqstm1	69.5831
chr3_132572978_132611010_-	7	Npnt	69.4887
chrX_133274432_133275484_-	5	Morf4l2	68.9864
chr10_61143160_61146808_+	19	Sar1a	68.6438
chr9_45198129_45198719_+	52	Fxyd6	68.5514
chr11_23168689_23171132_+	15	Xpo1	68.0717
chr15_100446630_100447343_+	5	Dazap2	68.0669
chr8_113350145_113353418_-	41	Sf3b3	67.0629
chr13_3550333_3553687_+	6	Gdi2	67.0138
chr8_125099434_125100018_-	9	Aprt	66.4617
chr3_89050514_89050699_+	23	Krtcap2	66.4596
chr3_89220322_89221708_-	9	Cks1b	66.3214
chr4_128995162_128999322_-	7	Rbbp4	66.2538
chr4_135429009_135429588_-	8	Pnrc2	66.054
chr17_23965914_23966049_-	6	Tceb2	65.819
chr5_34521572_34529977_-	12	Mxd4	65.4982
chr12_86469390_86471409_+	10	Dlst	65.4562
chr5_34679132_34685170_+	10	Rnf4	65.2741
chr8_97194326_97194676_+	6	Arl2bp	65.1771
chr12_107065295_107066493_+	11	Papola	64.6331
chr13_99086252_99086820_-	171	Btf3	64.5893
chr18_35314193_35324147_+	6	Ctnna1	64.5295
chr1_137636088_137647141_+	23	Csrp1	64.34
chr16_5032065_5037011_-	17	Glyr1	64.2883
chr4_122549695_122563075_-	11	Cap1	63.8473
chr8_122071784_122082289_-	7	Mbtps1	63.7839
chr3_157675163_157675273_-	38	Sfrs11	63.706
chr2_103628359_103636887_-	6	Caprin1	63.696
chr10_12810825_12825660_+	25	Plagl1	63.5864
chr11_70459729_70460792_-	6	Slc25a11	63.158
chr5_38952434_38952754_-	14	Wdr1	63.1388
chrX_98625100_98625834_+	45	Nono	63.0621
chr14_55050809_55052794_+	6	Mmp14	63.0506
chrX_71027441_71028013_-	69	Idh3g	62.883
chr10_126713904_126714542_+	6	Dctn2	62.8061
chr11_120455926_120456293_-	6	Thoc4	62.6131
chr8_72836682_72836757_+	6	Cope	62.3188
chr10_77078778_77078892_+	5	Sumo3	62.0486
chr2_25429831_25430233_-	7	Phpt1	61.9059
chr8_87543948_87548076_-	8	Asna1	61.5705
chr2_32136029_32136228_-	6	2900010J23Rik	61.429
chr1_74330617_74331076_-	15	Aamp	61.4187
chr11_100360075_100364473_-	114	Acly	61.3042
chr10_41243950_41248477_+	6	Cd164	61.0132
chr10_79715177_79716404_+	6	Ndufs7	60.8629
chr8_114325591_114354769_-	5	Cfdp1	60.5825
chr10_79867030_79869244_-	6	Uqcr11	60.5129
chr3_151877030_151877788_+	31	Fubp1	60.4186
chr10_95012496_95014082_-	128	Nudt4	60.3841
chr5_31216416_31217889_+	5	Emilin1	59.5471
chr5_134714761_134716112_-	9	Gtf2i	59.3956
chr13_55575921_55576220_-	26	Dbn1	58.8884
chr17_6963910_6986984_-	6	Ezr	58.8077
chrX_12861360_12862043_+	8	Ddx3x	58.7448
chr11_69394016_69394555_+	14	Trp53	58.6904
chr11_45719968_45721341_+	28	Clint1	58.6858
chr1_59749232_59749455_+	5	Nop58	58.5854
chr11_94154586_94157233_-	5	Luc7l3	58.481
chr2_30293878_30295183_+	6	Ppp2r4	58.298
chr5_144268353_144275536_-	7	Rac1	58.1065
chr8_13757853_13759139_+	6	Cdc16	57.998
chr2_155837031_155841724_+	8	Ergic3	57.88
chr11_78075810_78076200_+	14	2610507B11Rik	57.7886
chr8_112199323_112199542_-	23	2400003C14Rik	57.6406
chr3_107477000_107477928_-	8	Ahcyl1	57.4893
chr1_137282053_137282795_-	7	Ipo9	57.4751
chr15_4092871_4103727_+	6	Oxct1	57.361
chr17_35198068_35198469_+	19	Ddah2	57.1679
chr10_126428731_126430063_+	24	Ctdsp2	57.1335
chr5_125356381_125365077_+	11	Zfp664	57.1037
chr11_115279829_115280012_-	7	Atp5h	56.985
chr9_64129453_64135914_+	8	Tipin	56.7284
chr7_52347057_52347474_-	88	Rcn3	56.5772
chr4_140257895_140258061_+	8	Rcc2	56.5081
chr13_58486677_58494556_-	7	Hnrnpk	56.3173
chr6_34636073_34691788_+	136	Cald1	56.2023
chr14_22659725_22663103_+	6	Vdac2	56.0601
chr1_133821217_133824643_+	13	Nucks1	55.815
chr4_155192095_155192647_+	110	Ccnl2	55.7106
chr11_49498656_49498749_-	13	Cnot6	55.5399
chr11_4978954_4982255_-	38	Ewsr1	55.521
chr19_46107830_46108527_-	43	Ldb1	55.4753
chr14_66589523_66590568_+	12	Clu	55.4183
chr7_148633586_148633806_+	75	Rplp2	55.1581
chr10_20047196_20047907_+	16	Bclaf1	55.0298
chr1_10025243_10027999_-	11	Cops5	54.9952
chr2_90845018_90846788_+	101	Cugbp1	54.9787
chr16_94592467_94624920_+	194	Ttc3	54.9116
chr7_128200912_128219646_+	29	Mettl9	54.579
chr14_52695086_52695287_-	98	Hnrnpc	54.5512
chr8_114532438_114535109_-	5	Kars	54.4527
chr11_55299239_55300619_+	5	G3bp1	54.4477
chr19_4148721_4149341_+	31	Coro1b	54.3212
chr6_31473218_31473427_-	8	Podxl	53.8944
chr8_125925088_125927046_+	15	Tcf25	53.7845
chr11_75506063_75516867_+	29	Crk	53.7139
chr7_17332731_17334037_+	7	Ap2s1	53.656
chr13_113833506_113836379_-	9	Gpx8	53.1742
chr4_55391160_55393866_+	5	Rad23b	53.1229
chr4_62827543_62827967_-	101	Kif12	53.053
chr2_130102388_130103211_+	8	Nop56	53.0388
chr8_109410425_109411200_-	13	Chtf8	52.9924
chr2_157386270_157386948_+	5	Nnat	52.8024
chr16_4045603_4045879_-	10	Trap1	52.7461
chr11_102266392_102267519_-	5	Slc25a39	52.6424
chr19_5422974_5423330_-	10	Drap1	52.4294
chr9_106082962_106086510_+	16	Wdr82	52.047
chrX_131342980_131343457_-	9	Armcx2	51.8291
chrX_96662920_96663461_-	17	Pja1	51.7777
chr8_11612964_11615814_-	9	Ankrd10	51.4864
chr9_36600933_36604797_-	36	Ei24	51.2018
chr15_102301233_102303715_+	168	Pcbp2	51.1972
chr5_34941095_34943972_+	15	Add1	51.1508
chr3_157199349_157200550_+	9	Zranb2	51.0366
chr6_73206267_73225270_+	10	Suclg1	50.9579
chr11_5424386_5424754_+	6	Xbp1	50.9237
chr15_82176649_82178329_+	10	1500032L24Rik	50.8811
chrX_148451182_148460780_+	10	Smc1a	50.7148
chr3_89804912_89806200_-	130	Ubap2l	50.6422
chr13_6547474_6548828_+	43	Pitrm1	50.5909
chr5_137519111_137520849_-	8	Ap1s1	50.5646
chr7_151635519_151637931_-	9	Cttn	50.512
chrX_20265486_20270449_+	31	Cdk16	50.3666
chr2_29855581_29856619_+	17	Spna2	50.3403
chr17_66279152_66297997_-	11	Twsg1	50.2999
chr15_36525853_36526273_-	7	Pabpc1	50.2529
chr5_115692066_115692401_-	42	Rnf10	50.2347
chr3_28704464_28705424_+	92	Rpl22l1	49.8625
chr19_36933665_36940441_+	10	Tnks2	49.8166
chr5_138602417_138602602_+	14	Cops6	49.7066
chr2_71049901_71052495_+	36	Dync1i2	49.6892
chr15_99473397_99481937_-	5	Racgap1	49.6867
chrX_54638397_54641237_-	22	Rbmx	49.5303
chrX_71032644_71034173_+	50	Ssr4	49.3773
chr10_76521571_76521849_-	13	Col18a1	49.2795
chr1_55143784_55144832_-	25	Hspd1	48.7865
chr9_21483590_21490456_+	30	Smarca4	48.3704
chr9_7768339_7785210_+	5	Tmem123	48.2368
chr1_90163232_90165895_-	133	A730008H23Rik	48.2201
chr11_6329227_6339378_-	46	H2afv	48.1871
chr9_21816039_21816117_+	22	Prkcsh	48.141
chr17_56564399_56573875_-	57	Ptprs	48.1107
chr12_8705993_8712738_+	6	Pum2	48.0753
chr6_29504979_29505152_-	9	Tnpo3	48.0124
chr9_58430332_58466469_+	5	Nptn	47.9359
chr8_91566342_91567374_-	5	Sall1	47.8468
chr6_30352149_30389643_+	50	Klhdc10	47.7341
chr4_132106382_132108931_+	5	Dnajc8	47.6186
chr1_58471527_58474110_-	12	Clk1	47.429
chr6_71801873_71802756_+	123	Immt	47.4214
chr1_16638087_16646992_-	5	Tceb1	47.4105
chr13_89824117_89827889_-	119	Vcan	47.3886
chr9_44187823_44188595_+	15	Hyou1	47.3424
chr17_25932377_25933030_-	8	Metrn	47.34
chrX_35784216_35788585_-	5	Lamp2	47.0844
chr9_66795503_66796445_+	9	Rps27l	47.0239
chr9_20744997_20745816_-	212	Dnmt1	46.9587
chr1_163174472_163181152_-	7	Prdx6	46.8806
chr17_29175568_29176398_+	80	Sfrs3	46.8645
chr8_113595645_113595885_-	5	Clec18a	46.8117
chr17_35272572_35273059_+	23	Bat3	46.732
chr6_83070037_83070151_-	5	Wbp1	46.68
chr1_135534032_135535109_-	25	Zc3h11a	46.6645
chr9_54799234_54799888_+	18	Psma4	46.6408
chr14_37946988_37948150_-	14	Ghitm	46.6339
chr5_30969485_30971371_+	7	Cenpa	46.6231
chr19_4963688_4964673_+	21	Mrpl11	46.5926
chr17_56825483_56831943_+	8	Ranbp3	46.5249
chr5_31497285_31497578_+	8	Snx17	46.4757
chr1_174078468_174079379_+	49	Dcaf8	46.4444
chr14_25309979_25310002_+	21	Rps24	46.2725
chr6_125050606_125050795_+	6	Chd4	46.213
chr3_87723572_87725738_+	6	Mrpl24	46.1984
chr5_138611623_138612037_-	16	Mcm7	46.0959
chr18_84848261_84849960_-	5	Cndp2	46.018
chr13_94853555_94890731_+	12	Lhfpl2	45.7778
chr17_25968853_25968990_-	7	Stub1	45.7288
chr17_46837097_46841781_-	15	Ppp2r5d	45.5334
chr10_79856020_79856637_-	6	Mbd3	45.4614
chr15_36720742_36723899_-	8	Ywhaz	45.3879
chr3_88503929_88504283_+	6	2810403A07Rik	45.3845
chr7_91782499_91782748_-	54	Zfand6	45.3507
chr1_95695046_95695352_-	7	Dtymk	45.3083
chr3_88198491_88199635_-	6	Pmf1	45.304
chr8_87384855_87385025_+	9	Farsa	45.2213
chr11_59650521_59653369_-	14	Cops3	45.1892
chr16_45772387_45777825_-	14	Phldb2	45.0735
chr12_30660426_30667158_+	36	Pxdn	45.0316
chr7_29616305_29616735_+	8	Ech1	44.9603
chr6_124914945_124915391_-	5	Cops7a	44.9207
chr6_124768048_124768561_-	206	Usp5	44.8037
chr15_88998456_89000005_-	7	Plxnb2	44.7041
chr14_14786051_14787079_-	6	Thoc7	44.6661
chr1_16093762_16094445_-	31	Rpl7	44.6562
chr4_154456862_154457217_-	35	Rer1	44.6051
chr5_30456469_30460597_-	5	Hadha	44.5115
chr6_47490853_47492364_-	24	Ezh2	44.5048
chr19_4037619_4037865_-	7	Gstp1	44.4776
chr15_43049712_43083025_-	8	Eif3e	44.3202
chr4_118951781_118954750_-	5	Ybx1	44.3064
chr17_46134039_46161392_-	9	Vegfa	44.2595
chr6_47404027_47434742_+	18	Cul1	44.2234
chr10_17738706_17742872_-	7	3110003A17Rik	44.186
chr10_96942422_96945972_+	92	Dcn	44.0966
chr15_12272905_12273027_+	5	Golph3	44.0879
chr9_71704340_71706290_-	14	Tcf12	44.0874
chr9_58006036_58006233_-	162	Islr	44.0685
chr16_17018567_17026118_+	5	Mapk1	44.0641
chr14_21522418_21522497_+	9	Chchd1	44.0578
chr15_34188550_34202098_+	5	Laptm4b	43.9735
chr16_4714665_4716296_-	44	Nmral1	43.9653
chr13_74443097_74447137_-	47	Pdcd6	43.9221
chr7_105855626_105856446_+	8	Prkrir	43.7557
chr9_107652129_107652793_-	19	Rbm5	43.6992
chr9_122765942_122766184_-	20	Zfp445	43.6565
chr9_65964331_65972413_-	10	Snx1	43.2384
chr16_44116994_44139060_-	13	Atp6v1a	43.2051
chr6_146591173_146597671_+	38	Med21	43.1414
chr11_96650666_96659505_+	11	Cbx1	43.137
chr8_131000193_131001027_+	6	Nrp1	43.1054
chr4_136133118_136137954_-	152	Kdm1a	43.0595
chr11_3831586_3832015_-	14	Tcn2	42.9953
chr9_44412827_44415205_+	9	Ddx6	42.9623
chr2_155980006_155984135_-	73	Rbm39	42.8773
chr7_5019784_5020334_+	14	U2af2	42.8331
chr17_46382080_46382564_-	13	Polr1c	42.7191
chr2_125668467_125670545_-	62	Cops2	42.6168
chr4_144508696_144509132_+	8	Dhrs3	42.5894
chr11_78326306_78327421_+	7	Poldip2	42.5415
chr5_145901431_145902173_+	25	Bud31	42.2205
chr17_34251594_34251834_-	12	Brd2	42.2162
chr1_155748274_155750063_+	5	Glul	42.2145
chr16_14190324_14191682_+	16	Nde1	42.1558
chr6_124997333_124997499_+	92	Ing4	42.1162
chr1_120572202_120573967_+	16	Tcfcp2l1	42.1141
chr11_69471344_69472067_-	19	Mpdu1	42.1075
chr8_127397378_127398118_+	5	Gnpat	42.0917
chr6_86370404_86373599_+	27	Tia1	42.078
chr2_26446582_26447637_+	11	Egfl7	42.0742
chr1_40056818_40057375_+	90	Map4k4	42.0558
chr10_116792907_116792990_-	6	Cpsf6	41.9574
chr6_35156218_35158080_+	12	Nup205	41.9246
chr11_103540710_103547895_-	11	Gosr2	41.8429
chr10_126630393_126630785_-	13	Dtx3	41.8417
chr14_76246605_76247078_+	13	Tpt1	41.8304
chr15_89186280_89190786_+	10	Ncaph2	41.7644
chr17_74699163_74715241_-	5	Dpy30	41.6547
chr6_124780290_124780381_+	15	Cdca3	41.5851
chr7_13874107_13874736_+	11	Lig1	41.5551
chr11_120573069_120575006_-	6	Stra13	41.4544
chr16_56694601_56697583_-	33	Tfg	41.4218
chr1_120197613_120201776_-	16	Tsn	41.379
chr7_35130976_35136304_-	16	Lsm14a	41.2372
chr10_5993398_6011831_-	41	Akap12	41.2326
chr2_34721614_34726269_-	8	Psmd5	41.1749
chr14_32069976_32070811_+	12	Bap1	41.1682
chr1_82727856_82731990_+	60	Mff	41.1564
chr2_104973660_105003481_+	10	Wt1	41.0674
chr3_90304028_90307017_-	34	2500003M10Rik	41.038
chr6_83006637_83006780_+	10	Aup1	40.9459
chr18_35989892_36018046_+	54	Cxxc5	40.9349
chr2_179992151_179992274_+	8	Rps21	40.9343
chr10_80173036_80173164_-	5	Ap3d1	40.9068
chr11_101157629_101163041_-	5	Becn1	40.5539
chr14_21493958_21495179_+	8	Sec24c	40.552
chr3_159511608_159535872_+	9	Gpr177	40.5226
chr2_69042977_69043082_-	199	Spc25	40.5149
chr2_168014893_168030099_-	22	Adnp	40.5104
chr13_55312425_55314564_+	23	Nsd1	40.5101
chr5_100797370_100802398_-	92	Sec31a	40.5005
chr2_50148417_50151771_-	5	Mmadhc	40.4491
chr5_137312620_137323353_-	84	Emid2	40.375
chr13_48976463_48987249_-	5	Fam120a	40.3698
chr19_10938152_10938444_-	14	Tmem132a	40.1862
chr7_72442552_72444594_-	29	Tjp1	40.0915
chr6_86344576_86346966_-	18	Pcyox1	39.9507
chr18_31951673_31955703_+	17	Polr2d	39.9449
chr16_14304679_14317386_-	7	0610037P05Rik	39.9315
chr10_79614467_79616560_+	28	Midn	39.7926
chr2_181255991_181281075_+	14	Dnajc5	39.7475
chr9_62705967_62719072_+	11	Calml4	39.5507
chr2_118426019_118428503_+	11	Bub1b	39.5325
chr1_95521200_95522037_-	5	Stk25	39.5096
chr5_115781547_115782125_+	7	Sfrs9	39.5019
chr1_174064174_174064389_+	12	Pex19	39.4788
chr15_74787892_74788206_+	8	Ly6e	39.4787
chr17_32450206_32451055_-	28	Akap8	39.4535
chr10_25079786_25161378_+	30	Epb4.1l2	39.4398
chr19_8963807_8964492_+	5	1810009A15Rik	39.3555
chr6_52182778_52190448_-	90	Hoxa10	39.326
chr15_76077329_76078069_+	6	Grina	39.224
chr5_24082544_24082688_-	5	Abcf2	39.1578
chr2_5731063_5731841_-	21	Cdc123	39.0387
chr12_112777897_112778340_+	12	Eif5	39.0302
chr7_87373433_87377395_-	6	Cib1	39.0125
chr19_8899007_8899502_+	5	Hnrnpul2	39.0092
chr7_4088723_4090297_+	19	Leng8	38.8964
chr11_5006971_5009546_-	36	Emid1	38.8494
chrX_148235908_148241262_+	15	Huwe1	38.8131
chr1_136312565_136319497_+	38	Adipor1	38.6781
chr11_70048965_70049525_-	10	0610010K14Rik	38.6456
chr1_63217487_63222210_-	5	Ndufs1	38.6277
chr9_43949074_43949866_+	6	Mcam	38.5697
chr5_31475433_31475755_-	23	Gtf3c2	38.3868
chr5_122804484_122806802_+	5	Vps29	38.3256
chr9_103236508_103238393_+	19	Topbp1	38.284
chr19_6055199_6057658_-	5	Mrpl49	38.2551
chr1_74552787_74563643_+	12	Rqcd1	38.2463
chr8_98254560_98256970_-	43	Cnot1	38.2239
chr5_92502303_92566577_-	6	G3bp2	38.1833
chr19_53099872_53113003_-	86	Xpnpep1	38.1711
chr17_35287846_35289562_-	25	Bat2	38.0667
chr3_51068927_51070674_-	37	Elf2	38.0518
chr11_69484602_69485780_-	21	Eif4a1	37.9935
chr10_79633508_79635158_+	77	Cirbp	37.9845
chr8_47702854_47715087_+	63	Casp3	37.9044
chr11_115444525_115444639_+	9	Nup85	37.8161
chr9_21192593_21192952_+	6	Ilf3	37.6505
chr4_154961892_154962718_+	10	Nadk	37.6118
chr17_33961624_33966611_+	7	Ndufa7	37.5549
chr9_54437702_54440200_+	8	Idh3a	37.482
chr2_164838661_164860182_-	24	Ncoa5	37.482
chr2_132075632_132077063_-	36	Pcna	37.4277
chr1_92100661_92106162_+	6	Cxcr7	37.424
chr19_3473814_3478277_-	41	Saps3	37.4172
chr9_20311272_20312462_-	5	5730601F06Rik	37.3481
chr7_120669551_120682790_+	5	Far1	37.3471
chr13_41111766_41113074_+	18	Tmem14c	37.3142
chr12_75009310_75027540_+	19	Hif1a	37.2807
chr2_3426291_3428286_-	6	Hspa14	37.2234
chr2_71687562_71693910_+	40	Itga6	37.2207
chr17_26229096_26229451_-	11	Nme4	37.0923
chr3_96637526_96654150_+	28	Pdzk1	37.0488
chr11_40501296_40508304_-	34	Mat2b	36.9732
chr2_91456616_91459844_+	234	Ckap5	36.9621
chr9_108120740_108155339_-	5	Dag1	36.9612
chr9_110001362_110003319_-	33	Dhx30	36.9141
chr17_46818110_46818565_+	6	Mea1	36.7659
chr14_66209441_66211761_-	80	Elp3	36.7551
chr11_115265273_115267864_+	51	Ict1	36.6558
chr9_96240804_96246183_-	5	Atp1b3	36.649
chr7_148352685_148354574_-	18	Rnh1	36.6229
chr3_88981988_88983013_+	19	Scamp3	36.5798
chr4_47396865_47406130_+	42	Tgfbr1	36.5547
chr19_45835697_45839939_-	12	Mgea5	36.4454
chr1_84755620_84757337_-	11	Trip12	36.3868
chr3_16083519_16089477_+	7	Ythdf3	36.2459
chr4_117222966_117255204_+	6	Eri3	36.2115
chr8_26128063_26130910_+	10	Tm2d2	36.0859
chr8_86245422_86245632_+	7	Ddx39	36.0848
chr17_35043821_35043897_+	16	Ehmt2	36.0712
chr11_101413898_101415301_+	9	Nbr1	36.0177
chr12_114060322_114067516_-	23	Cdca4	35.9979
chr1_13569888_13571103_-	5	Tram1	35.9553
chr2_124986886_124991230_+	9	Slc12a1	35.8794
chr4_82586683_82596147_-	22	Frem1	35.8116
chr4_129520005_129523708_+	6	Ptp4a2	35.7314
chr2_11689337_11691376_-	15	Fbxo18	35.6186
chr7_125994202_125996402_-	11	2310008H09Rik	35.4914
chr15_90056284_90057903_+	105	Alg10b	35.4053
chr15_12065044_12066150_+	5	Zfr	35.3337
chr1_174128820_174129259_-	6	Pea15a	35.313
chr8_72809960_72810194_+	6	Homer3	35.2981
chrX_103075353_103079645_-	31	Atrx	35.2848
chr9_69863216_69863574_+	5	Gtf2a2	35.2611
chr11_100282393_100283257_+	5	Fkbp10	35.2528
chr7_88068105_88070483_-	10	Sec11a	35.1892
chr4_83108322_83109498_-	21	Psip1	35.1212
chr2_31545461_31551268_+	5	Abl1	35.0433
chr11_101635540_101636631_-	62	Etv4	35.0357
chr2_74517865_74521959_+	25	Hoxd11	35.0074
chr16_4770734_4790151_-	13	5730403B10Rik	34.9873
chr2_37212899_37213871_-	10	Pdcl	34.8398
chr1_87690395_87691931_+	9	Cab39	34.757
chr4_140674692_140676238_-	11	D4Ertd22e	34.7531
chr4_132384117_132385287_-	7	Ppp1r8	34.718
chr4_132681827_132732355_+	8	Wasf2	34.6123
chr5_130221637_130222601_+	33	Mrps17	34.5465
chr16_4886472_4907364_+	9	Mgrn1	34.4891
chr9_65980497_65984108_+	35	Fam96a	34.462
chr6_86632969_86634222_-	7	Snrnp27	34.4568
chr2_165958353_165980446_-	34	Sulf2	34.4394
chr3_135101315_135102607_+	5	Ube2d3	34.3446
chrX_7649593_7651241_-	45	Suv39h1	34.335
chr12_112866512_112867220_+	8	Mark3	34.2568
chr2_60079131_60081613_+	6	39142	34.2567
chr10_110918371_110927083_+	12	Nap1l1	34.1865
chr14_31829639_31829998_-	5	Gnl3	34.1565
chr11_69652074_69652421_+	32	1810027O10Rik	34.1308
chr9_114506723_114507822_-	15	Cnot10	34.0878
chr14_52629336_52640197_-	14	Zfp219	34.0782
chr8_112353574_112354512_+	27	Ap1g1	34.0374
chr13_99660744_99660881_-	12	Tnpo1	33.9413
chrX_148705073_148705554_+	5	Kdm5c	33.8296
chr16_17759786_17764476_+	47	Klhl22	33.7954
chr3_88151517_88153030_+	14	Smg5	33.7643
chr19_10275586_10278188_-	24	Fen1	33.7614
chr17_27075593_27075671_-	5	Cuta	33.7423
chr9_108698726_108698871_+	6	Ip6k2	33.7379
chr13_9688969_9689523_-	35	Zmynd11	33.7212
chr1_43210098_43253495_-	7	Fhl2	33.647
chr5_103921328_103945346_+	6	Ptpn13	33.6407
chr14_21895542_21911588_+	14	Adk	33.5221
chr6_116577150_116578426_-	7	Zfp422	33.5061
chr15_38422110_38423228_-	9	Azin1	33.4981
chr14_73542994_73551339_+	38	Rcbtb2	33.4699
chr7_26555783_26558361_-	8	Axl	33.4177
chr5_23947917_23947999_-	18	Fastk	33.3765
chr7_52755274_52756946_-	8	Nucb1	33.3641
chr5_66010293_66010858_-	7	Pds5a	33.3417
chr7_119221472_119223685_+	36	Usp47	33.3409
chrX_99444025_99447372_-	107	Cited1	33.2764
chr14_47434663_47435273_-	9	Gmfb	33.2647
chr18_53336140_53349245_+	5	Snx2	33.2108
chr15_76922283_76924880_-	7	Rbm9	33.207
chr2_181234157_181234549_+	8	Tpd52l2	33.1846
chr6_42218978_42219220_+	6	Casp2	33.1839
chr19_5903771_5904239_-	10	Dpf2	33.1368
chr6_87950516_87954164_-	5	Rab7	33.1145
chr4_115753223_115755481_+	5	Lrrc41	33.0306
chr8_109817797_109848538_+	61	Nfat5	33.0272
chr11_32542934_32552747_+	20	Fbxw11	33.0209
chr7_26536008_26539465_-	9	Hnrnpul1	32.9718
chr11_62365096_62365653_+	6	Ubb	32.9228
chr9_108265228_108269091_+	109	Usp4	32.8964
chr17_43639386_43639601_-	6	Mep1a	32.8953
chr11_106516475_106523315_-	36	Pecam1	32.8028
chr4_46157744_46160200_+	5	Ncbp1	32.7851
chr1_192752595_192756745_+	13	Angel2	32.7655
chr1_121380232_121400774_-	5	Ralb	32.7174
chr10_60609078_60610332_-	13	Sgpl1	32.6871
chr6_127984262_128028044_-	12	Tspan9	32.6851
chr2_74664102_74685294_+	8	Mtx2	32.6809
chr4_130225117_130256956_+	11	Pum1	32.6585
chr8_90858117_90860979_-	8	Brd7	32.6049
chr11_59252017_59263416_-	37	Snap47	32.5942
chr7_132612658_132614665_-	17	Nsmce1	32.585
chr10_75036492_75036973_+	40	Ggt1	32.3903
chr7_138009513_138021247_+	7	Plekha1	32.3783
chr12_3806601_3835026_+	8	Dnmt3a	32.3601
chr17_88035543_88035797_+	21	Epcam	32.3425
chr2_4803620_4805377_+	15	Sephs1	32.267
chr4_138661817_138686702_-	8	2310028O11Rik	32.1888
chr8_107852383_107852507_+	6	Tmem208	32.1067
chr6_113328201_113331956_+	10	Arpc4	32.0838
chr12_60108217_60112832_-	9	Sec23a	32.0535
chr2_28324847_28324942_+	10	Mrps2	31.9907
chr8_113557807_113560808_+	25	Aars	31.9774
chr9_32472303_32536259_+	7	Ets1	31.957
chr11_95137200_95138782_-	6	Myst2	31.8669
chr12_110787788_110787862_+	5	Meg3	31.608
chr2_120357957_120371578_-	21	Zfp106	31.6071
chr17_27157846_27159383_-	5	Bak1	31.6064
chr13_104613485_104623577_-	18	Erbb2ip	31.6021
chr4_129278486_129279438_+	24	2510006D16Rik	31.5969
chr17_28736813_28737813_-	16	Srpk1	31.5135
chr12_82048851_82049115_+	8	Sfrs5	31.5051
chr14_31832478_31836252_+	12	Pbrm1	31.493
chr15_79254684_79255269_-	6	Csnk1e	31.4761
chr2_94253942_94258412_-	35	Api5	31.4342
chr2_35122422_35139424_+	64	Gsn	31.3799
chr8_28134636_28135528_+	9	Erlin2	31.3756
chr16_38582236_38585492_+	6	Tmem39a	31.3593
chr11_49064307_49065051_+	6	Mgat1	31.3169
chr4_134465639_134470803_-	6	Tmem50a	31.3064
chr19_6365791_6371266_+	5	Sf1	31.2942
chr2_53004960_53005127_-	50	Prpf40a	31.2336
chr10_80951099_80951172_-	26	Ncln	31.2332
chr11_3193345_3194458_+	64	Patz1	31.1657
chr9_108395813_108395891_+	81	Usp19	31.1585
chr17_34169428_34169771_+	11	Rxrb	31.1048
chr13_35085088_35085698_-	26	Peci	31.1024
chr7_27980574_27981012_-	69	Snrpa	30.9915
chr17_79361918_79365514_-	138	Prkd3	30.9676
chr16_64852850_64855379_+	99	Cggbp1	30.9593
chr15_11923615_11925701_-	16	Sub1	30.942
chr16_58729335_58729550_+	10	Cldnd1	30.9408
chr3_148480891_148483936_-	19	Lphn2	30.9074
chr6_114840823_114907953_-	24	Vgll4	30.9029
chr2_167329100_167336375_+	5	Rnf114	30.8948
chr14_55266966_55268368_-	10	Acin1	30.886
chr6_146837204_146866269_+	11	Ppfibp1	30.8841
chr11_18781924_18783990_-	50	Meis1	30.853
chr17_26067579_26071702_-	5	Pigq	30.7944
chr16_91643387_91647128_-	61	Gart	30.7574
chr19_10606488_10606620_+	6	Cpsf7	30.7491
chr5_31916394_31918753_+	5	Mrpl33	30.7336
chr6_85903487_85905289_-	7	Dusp11	30.7278
chr15_95621486_95639955_+	5	Ano6	30.6867
chr17_30142252_30272267_+	115	Zfand3	30.6863
chr4_135867003_135870004_+	73	Hnrnpr	30.6862
chr5_67707083_67709953_+	6	Slc30a9	30.6827
chr2_152655837_152656121_-	55	Bcl2l1	30.6796
chr2_172196355_172198428_+	41	Cstf1	30.6566
chr2_180702033_180702238_+	5	Arfgap1	30.6413
chr11_69159135_69160073_-	11	Chd3	30.6376
chr5_137743161_137743353_-	6	Srrt	30.6167
chr10_127918059_127919141_+	11	Smarcc2	30.5873
chr18_46757809_46758294_+	5	Eif1a	30.4696
chr19_5759338_5759664_-	6	Scyl1	30.4324
chr5_103197979_103270308_+	47	Arhgap24	30.4129
chr8_109571170_109572682_-	6	Pdf	30.4071
chr17_56450249_56451476_+	11	Uhrf1	30.3961
chr18_75165553_75168304_+	18	BC031181	30.3156
chr19_30113786_30145732_+	10	Uhrf2	30.3134
chr17_24649330_24649900_-	6	Traf7	30.2821
chr4_131429784_131440190_+	32	Sfrs4	30.2427
chr5_138050545_138051624_-	5	Pcolce	30.2309
chr3_54502580_54505411_+	24	Fam48a	30.1642
chr3_137042876_137066947_+	14	Emcn	30.1502
chr13_51196433_51218456_+	24	Spin1	30.1311
chr5_138625774_138628189_-	5	Taf6	30.1256
chrX_159400174_159401993_-	39	S100g	30.0837
chr10_79441168_79441292_-	18	ORF61	30.0693
chr5_34163525_34164307_+	43	Whsc1	30.0591
chr7_87456056_87457102_+	8	Prc1	30.0187
chr5_34001375_34003991_+	5	Tacc3	30.0037
chr7_27945425_27950001_-	10	Egln2	29.9164
chr12_58335674_58339349_+	7	Gm5081	29.9079
chr11_60533995_60534139_-	28	Flii	29.904
chr7_26014538_26014869_-	15	Gsk3a	29.9036
chr6_113055114_113055658_+	9	Setd5	29.8523
chr3_108230306_108231091_-	145	Sars	29.836
chr11_76238827_76250450_-	11	Abr	29.8312
chr9_121638797_121639114_+	26	Nktr	29.7762
chr2_172194531_172195972_-	49	Aurka	29.7142
chr13_104551273_104553970_-	7	Sfrs12	29.696
chrX_39619451_39619542_+	13	Stag2	29.6853
chr13_54663231_54665875_-	6	4833439L19Rik	29.6705
chr1_80300767_80319561_-	7	Cul3	29.6576
chr5_125868633_125870066_-	734	Ubc	29.6162
chr2_74544174_74544573_+	23	Hoxd8	29.5974
chr10_79724319_79736751_+	9	Dazap1	29.5573
chr2_160585285_160585380_+	6	Plcg1	29.5389
chrX_71613247_71613754_-	6	Ubl4	29.4078
chr3_153574995_153575877_-	8	Rabggtb	29.3981
chr7_109082830_109125893_+	8	Numa1	29.3921
chr10_79588312_79588977_+	5	Stk11	29.3626
chr10_80582447_80583790_+	105	Map2k2	29.3464
chr1_158636297_158647018_-	23	Fam20b	29.3205
chr17_24777333_24778653_-	9	Slc9a3r2	29.2036
chr1_142005519_142009009_-	30	Cfh	29.1995
chr15_36425747_36426094_-	6	Ankrd46	29.1847
chr5_90658365_90661265_-	5	Ankrd17	29.1712
chr5_75549722_75558255_+	17	Pdgfra	29.164
chr18_14795126_14799464_-	13	Ss18	29.1397
chr7_25351311_25351385_+	5	Xrcc1	29.103
chr2_29990389_29992640_+	5	Tbc1d13	29.0549
chr4_117821960_117825794_-	15	Kdm4a	29.0491
chr15_98488865_98493208_-	6	Ddx23	29.0479
chr5_44864750_44870337_-	9	Ldb2	29.0371
chr5_140302317_140302762_-	7	Psmg3	29.037
chr4_137601332_137613863_+	110	Eif4g3	28.9839
chr7_147219696_147222245_-	12	Tubgcp2	28.9483
chr11_119967346_119967747_-	44	Slc38a10	28.8902
chr18_33363468_33364874_-	36	Stard4	28.8819
chr11_100451091_100451211_-	5	Dnajc7	28.8111
chr2_179762739_179763662_+	53	Lsm14b	28.6436
chr15_58273280_58274715_+	11	D15Ertd621e	28.625
chr2_84777005_84777718_+	6	Slc43a3	28.6247
chr8_87560875_87562276_+	5	Tnpo2	28.622
chr15_3942463_3945294_-	7	AW549877	28.603
chr8_4261996_4266555_-	6	Timm44	28.6023
chr7_51746339_51746532_-	45	2310044H10Rik	28.5869
chr4_100866467_100870380_-	5	Jak1	28.5852
chr8_41579468_41581049_-	9	Cnot7	28.583
chr12_52863532_52865013_-	13	Hectd1	28.5385
chr2_74565761_74566415_+	62	Hoxd4	28.5341
chr10_70388125_70390462_-	47	Bicc1	28.5233
chr9_55343629_55359837_-	6	Etfa	28.4897
chr1_93283917_93284931_-	12	Ilkap	28.48
chr5_73684214_73685204_+	8	Ociad1	28.4403
chr18_76422380_76447581_+	12	Smad2	28.4383
chr3_65754147_65754401_-	11	Ccnl1	28.4178
chr13_34984031_34985185_+	19	Prpf4b	28.3931
chr8_124948982_124950085_-	5	Cyba	28.3784
chr2_24719424_24732974_-	9	Ehmt1	28.3685
chr4_40956301_40959090_+	28	Nfx1	28.3475
chr16_36044176_36049927_-	21	Fam162a	28.3449
chr11_57923267_57924872_+	7	Cnot8	28.3425
chr14_70009100_70033690_+	90	Loxl2	28.3355
chr2_163394744_163395684_+	59	Hnf4a	28.3186
chr4_131491781_131492929_-	53	Epb4.1	28.305
chrX_73072291_73120386_-	66	Pls3	28.3028
chr13_76055291_76076899_-	7	Rhobtb3	28.2847
chr9_26807368_26807535_+	10	Thyn1	28.2777
chr3_29851771_29856234_-	16	Mecom	28.2775
chr4_34621176_34622278_-	6	Slc35a1	28.2733
chr11_95247217_95247824_+	14	Slc35b1	28.2197
chr6_39546522_39548264_+	6	Ndufb2	28.1945
chr7_17600893_17607798_-	6	Ppp5c	28.1831
chr18_6203704_6208182_-	7	Kif5b	28.1759
chr6_42629418_42636823_-	15	Fam115a	28.1407
chr11_69811339_69812003_+	10	Phf23	28.1292
chr18_60703799_60705010_+	5	Dctn4	28.1244
chr16_17519618_17520644_+	7	Lztr1	28.1196
chr9_69846139_69846900_+	6	Bnip2	28.1175
chr2_93634110_93635791_-	10	Ext2	28.1078
chr4_21786453_21788024_+	9	Sfrs18	28.0922
chr18_24391153_24404550_+	6	Galnt1	28.0613
chr4_122816206_122817152_-	6	Ppie	28.0604
chr16_91027573_91030660_-	51	1810007M14Rik	28.027
chr11_8353252_8368429_-	17	Tns3	28.0098
chr19_12852532_12853113_-	7	Zfp91	27.9858
chr10_57857347_57861768_+	8	Lims1	27.9597
chr10_62245039_62245981_-	6	Ccar1	27.9592
chr2_164658695_164659307_+	5	Ctsa	27.9589
chr14_105704052_105707332_+	39	Ndfip2	27.9488
chr17_36394468_36394727_-	7	Rpp21	27.9301
chr7_107855406_107935317_+	138	Fam168a	27.9275
chr14_52935337_52935717_-	34	Sall2	27.9137
chr19_5474773_5475151_+	5	Efemp2	27.8917
chr8_73899400_73899647_-	9	Nr2f6	27.8774
chr2_180324325_180325696_+	16	Ogfr	27.847
chr7_52717331_52718768_-	11	Bax	27.8201
chr12_52730493_52744090_-	5	Strn3	27.81
chr11_100301567_100302241_-	21	Nt5c3l	27.7624
chr15_102237273_102238202_+	6	Sp1	27.7223
chr15_6374249_6379295_+	16	Dab2	27.7198
chr5_139702838_139706726_+	38	Sun1	27.703
chrX_7475761_7475896_-	104	Pqbp1	27.6321
chr9_107926653_107934329_+	20	Ip6k1	27.6025
chr5_144667623_144670449_-	16	Aimp2	27.5632
chr9_56961521_56965194_+	5	Sin3a	27.49
chr18_38456451_38457119_+	5	Rnf14	27.4817
chr11_87409377_87410697_+	24	Mtmr4	27.4446
chr11_120245972_120247083_-	19	Nploc4	27.4062
chr4_134879975_134880733_-	6	Srrm1	27.4021
chr4_130167677_130167839_+	10	Nkain1	27.3975
chrX_71162620_71163181_-	15	Naa10	27.3471
chr1_157883049_157898423_+	9	Tor1aip2	27.3408
chr9_113882010_113882682_+	7	Ubp1	27.2958
chr11_83669604_83675295_+	9	Hnf1b	27.269
chr11_98590300_98590694_-	15	Med24	27.1811
chr3_75702053_75706322_-	144	Golim4	27.1784
chr10_59453654_59465703_-	8	D10Ertd641e	27.1496
chr3_54181527_54184333_+	61	Postn	27.1361
chr19_58375067_58526458_-	64	Gfra1	27.1079
chr3_63099536_63104046_+	41	Mme	27.0545
chr8_108161478_108167415_+	8	Ctcf	27.0301
chr6_83115987_83132517_+	8	Dctn1	27.006
chr11_3102994_3103632_+	73	Eif4enif1	26.9558
chr5_111812129_111815522_+	23	Pitpnb	26.9365
chr2_91490408_91491655_+	5	Arhgap1	26.909
chr8_63375632_63382796_+	5	2700029M09Rik	26.8847
chr12_86114320_86114545_+	6	Isca2	26.854
chrX_139116098_139186582_+	84	Tmem164	26.8306
chr5_145934327_145936425_+	116	Cpsf4	26.8053
chr10_98377426_98431327_+	55	Atp2b1	26.7372
chr17_28865919_28877624_+	15	Mapk14	26.6917
chr5_130009467_130009857_+	6	Sfrs8	26.6344
chr9_102531906_102532092_+	11	Anapc13	26.5754
chr14_56247823_56247909_-	20	Ipo4	26.5607
chrX_101174672_101176411_-	37	Rlim	26.5328
chr16_44140223_44156522_+	144	Naa50	26.5017
chr5_38611873_38614372_+	5	Lyar	26.4952
chr8_13339738_13365088_+	77	Tfdp1	26.4801
chr7_5033722_5035331_+	9	Epn1	26.4465
chr2_90687519_90689527_+	23	Mtch2	26.4435
chr16_17620854_17621534_+	8	Smpd4	26.428
chr8_109945511_109948651_-	5	Nob1	26.4045
chr10_79277505_79277929_+	15	Palm	26.4025
chr14_70886736_70889826_-	23	Bmp1	26.3988
chr4_98659148_98660337_-	12	Dock7	26.3786
chr15_98957317_98997510_+	6	Spats2	26.3508
chr4_128405113_128420597_+	16	Phc2	26.3478
chr19_53977977_53981938_+	26	Pdcd4	26.3214
chr13_70747429_70747653_-	6	BC018507	26.3161
chrX_20434647_20434737_+	9	Araf	26.2996
chr3_153600874_153601517_-	12	Acadm	26.2976
chr8_26672799_26673845_+	9	Fgfr1	26.2615
chr17_80443904_80444279_-	5	Hnrpll	26.2296
chr11_6213981_6216767_+	23	Ogdh	26.1881
chr19_46407187_46412802_-	14	Cuedc2	26.1441
chr6_34122754_34126777_-	7	Slc35b4	26.1394
chr6_119307426_119309368_-	5	Adipor2	26.1269
chr9_100899691_100923554_-	5	Pccb	26.1189
chr11_101115489_101116232_+	7	Vps25	26.0715
chr12_114176767_114177005_-	5	Nudt14	26.0338
chr10_115965004_115974276_-	7	Cnot2	25.9962
chr11_113590978_113612267_-	6	Cdc42ep4	25.9944
chr2_5795463_5797405_-	6	Sec61a2	25.9746
chr17_29089513_29098358_+	146	Kctd20	25.9729
chr7_31919535_31920544_-	14	Gramd1a	25.9646
chr1_36395386_36400095_-	7	4632411B12Rik	25.9568
chr3_129308089_129335977_+	6	Elovl6	25.9521
chr17_30734836_30736983_-	6	Glo1	25.9356
chr2_77742090_77743413_-	6	Cwc22	25.9315
chr3_108711000_108711243_-	20	Prpf38b	25.8671
chr11_104203824_104204172_-	66	1700081L11Rik	25.7879
chr5_115247922_115248526_+	29	Ankrd13a	25.783
chr11_4668275_4680580_-	59	Nf2	25.7681
chr5_116468089_116470382_-	5	Prkab1	25.7639
chr11_99089861_99091486_-	5	Smarce1	25.7507
chrX_132705587_132705958_-	5	Tceal8	25.7125
chr14_56259406_56260106_-	12	Tm9sf1	25.7123
chr17_10388861_10409024_-	8	Qk	25.5711
chr2_162859038_162866362_+	7	Ift52	25.5364
chr2_144382059_144384942_+	21	Sec23b	25.5012
chr15_34047864_34051177_+	10	Mtdh	25.4754
chr18_36839276_36840081_+	14	Slc35a4	25.4714
chr17_46874797_46884369_-	7	Cnpy3	25.4651
chr17_86084852_86086726_-	6	Six2	25.4429
chr13_24923797_24927884_+	10	Ttrap	25.4405
chr6_82569131_82601430_-	7	Pole4	25.43
chr11_88158161_88162285_-	8	Msi2	25.4051
chr17_25978056_25978306_-	5	Rhot2	25.3709
chr16_8669480_8672205_-	5	Carhsp1	25.3655
chr10_72120135_72131559_+	11	Zwint	25.3481
chr6_116288232_116326710_+	13	39508	25.3379
chr7_25669685_25670154_+	872	Rps19	25.3124
chr13_74079501_74080078_+	12	Brd9	25.282
chr8_72323376_72323730_+	38	Atp13a1	25.2601
chr2_24291409_24291967_-	8	Pax8	25.1948
chr14_19102973_19103358_-	15	Rpl15	25.1605
chr2_130264419_130264603_+	7	Vps16	25.1591
chr7_52105645_52107940_+	5	Akt1s1	25.1556
chr11_68834616_68835878_+	8	1500010J02Rik	25.1288
chr2_30202623_30205807_-	7	Sh3glb2	25.0918
chr10_126958161_126959343_-	6	Shmt2	25.0844
chr11_30727068_30730349_+	8	Psme4	25.0781
chr1_37947428_37950783_+	11	Mrpl30	25.077
chr10_23869213_23875040_+	56	Stx7	25.0719
chr8_87200156_87200320_-	9	Nacc1	25.0433
chr11_60519856_60519942_+	9	Llgl1	24.9837
chr7_109016980_109017670_-	14	Folr1	24.9641
chr17_48531812_48532504_-	49	Nfya	24.9638
chr14_35505919_35508190_+	9	Wapal	24.9619
chr15_75727348_75731561_-	29	Eef1d	24.9611
chr7_134894410_134895523_+	20	Fbxl19	24.9025
chr14_21211374_21212399_-	33	Mrps16	24.8872
chr11_60270207_60272943_+	5	Drg2	24.8814
chr5_107405730_107408334_+	12	Cdc7	24.8454
chr16_84835267_84839325_+	9	Gabpa	24.8172
chr11_93875056_93886230_+	9	Spag9	24.8115
chr14_58591991_58617866_-	35	Efha1	24.7828
chr8_46130521_46135195_+	23	Fat1	24.7743
chr11_98603515_98614603_+	6	Thra	24.7714
chr11_72553607_72553903_+	5	Ankfy1	24.761
chr13_49777676_49782754_+	5	Iars	24.7402
chr7_135590311_135591634_-	11	Tial1	24.7211
chr19_21673357_21727096_-	14	1110059E24Rik	24.7194
chrX_130604445_130607752_+	8	Cstf2	24.7013
chr9_48298092_48298948_-	6	Rbm7	24.6542
chr11_104382146_104382694_-	23	Cdc27	24.587
chr4_43041164_43041688_-	6	Stoml2	24.5846
chr7_140191027_140273439_-	19	Ctbp2	24.573
chr11_6520223_6520744_-	51	Tbrg4	24.5624
chr9_107590679_107591980_-	9	Sema3f	24.5605
chr1_134901268_134905713_-	8	Mdm4	24.5559
chr5_100391222_100391533_-	9	Hnrnpd	24.5219
chr15_59200014_59201434_-	10	E430025E21Rik	24.5218
chr1_183110778_183111434_-	8	Wdr26	24.5211
chr1_135028486_135033239_+	9	Ppp1r15b	24.521
chr17_45725334_45725944_-	10	Slc29a1	24.4899
chr13_120193560_120198146_-	7	Nnt	24.4516
chr3_95540976_95541555_-	15	Ecm1	24.446
chr13_24852085_24853228_-	5	Gmnn	24.4301
chr3_89222630_89226847_+	8	Shc1	24.387
chrX_39422048_39447543_+	9	Xiap	24.3517
chr11_84653936_84654922_-	38	Ggnbp2	24.3454
chr7_148662376_148668385_+	9	Tspan4	24.3396
chr16_31743355_31781867_+	18	Dlg1	24.335
chr10_79147846_79150593_+	5	Cdc34	24.2841
chr1_164604281_164606821_-	6	Bat2l2	24.2736
chr10_92943530_92945706_+	36	Lta4h	24.2601
chr11_117094032_117151711_+	7	40057	24.2489
chr16_93884219_93884677_+	6	Chaf1b	24.2476
chr7_133273153_133274539_-	113	Xpo6	24.2218
chr4_125850572_125850687_-	14	Thrap3	24.1981
chr9_107470306_107472434_+	5	Hyal2	24.1951
chr15_94416966_94420182_-	6	Twf1	24.1916
chr7_19666649_19667624_+	7	Dmwd	24.1705
chr9_21125294_21142884_+	71	Slc44a2	24.1572
chr7_97072224_97078829_-	9	l7Rn6	24.1509
chr13_101579229_101581260_-	8	Slc30a5	24.1508
chr9_7938537_7950491_-	23	Yap1	24.148
chr11_40547756_40549519_+	5	Nudcd2	24.1479
chr19_9017521_9017954_+	10	Mta2	24.1462
chr4_155490956_155491118_+	77	9430015G10Rik	24.1318
chr10_127985506_127985713_-	15	Rpl41	24.131
chr8_72546567_72547509_-	22	9130404D08Rik	24.1161
chr9_14398151_14400894_-	16	Amotl1	24.0807
chr11_68636166_68639671_-	18	Ndel1	24.0535
chr13_107613130_107626291_-	9	Ipo11	24.0391
chrX_150160383_150175582_+	10	2210013O21Rik	23.9825
chr12_25674700_25675537_+	22	Kidins220	23.969
chr1_129694772_129695966_+	26	Ccnt2	23.9667
chr1_51820807_51825847_-	8	Myo1b	23.9373
chr2_121028487_121030068_-	11	Trp53bp1	23.9293
chr12_88498609_88498842_+	14	Gstz1	23.9263
chr7_109324918_109328941_-	23	Nup98	23.9229
chr7_52409789_52411675_+	87	Pih1d1	23.921
chr13_55761829_55762077_+	5	Ddx46	23.9073
chr9_58728661_58736207_-	5	Neo1	23.8721
chr12_114355291_114358421_+	7	Mta1	23.8597
chr4_43527732_43531101_-	104	Tpm2	23.8457
chr16_20141733_20150514_+	8	Yeats2	23.8323
chr17_26390035_26390918_+	47	Luc7l	23.7907
chrX_72342052_72342172_+	6	Dkc1	23.7809
chr14_51427661_51429680_+	12	Parp2	23.77
chr2_20441553_20451585_+	144	Etl4	23.7663
chr11_98014276_98019642_-	5	Med1	23.7439
chr11_117710774_117713976_+	11	Birc5	23.7406
chr6_66846508_66864446_+	19	Gng12	23.6817
chr4_154352550_154353063_+	23	Pank4	23.6794
chr17_74992588_74993661_+	45	Birc6	23.6682
chr16_73896074_73897251_-	48	Robo2	23.6547
chr7_87488340_87488424_+	9	Hddc3	23.6481
chr16_17087305_17088837_-	107	Ppil2	23.631
chr9_64808744_64809571_+	22	2010321M09Rik	23.6043
chr7_134338974_134339428_-	8	Cd2bp2	23.5913
chr16_34930504_34939011_+	8	Mylk	23.5692
chr16_16316870_16318537_-	17	Dnm1l	23.5638
chr10_127845891_127846134_-	19	Obfc2b	23.5563
chr7_71545229_71556720_+	17	Mcee	23.545
chr8_73038646_73039293_-	15	2810422J05Rik	23.5362
chr10_127751096_127751235_+	6	Pan2	23.5288
chr5_36914685_36924335_-	21	Tbc1d14	23.5108
chr19_4331268_4333642_-	72	Kdm2a	23.4798
chr8_4311785_4312556_-	5	Elavl1	23.4791
chr5_29918841_29923608_+	5	Ube3c	23.4507
chr19_42028503_42028955_-	18	Mms19	23.4492
chr4_107564125_107564564_+	6	0610037L13Rik	23.3717
chr13_120251925_120254880_+	5	4833420G17Rik	23.37
chr1_43502871_43517801_+	15	Nck2	23.3662
chr9_110634143_110644422_-	5	Pth1r	23.3471
chr14_120795825_120828156_+	19	Mbnl2	23.3449
chr18_34765341_34765581_-	23	Brd8	23.3414
chr1_36612921_36614204_-	8	Sema4c	23.3359
chr11_106092594_106094092_+	17	Ddx42	23.3139
chr7_133996504_133997002_-	5	Ino80e	23.312
chrX_71597836_71598183_-	13	Lage3	23.3029
chr3_27045940_27047914_-	36	Ect2	23.2609
chrX_20281244_20284037_+	7	Usp11	23.2557
chr8_87213274_87213606_+	9	Trmt1	23.231
chr11_117018215_117018572_+	7	Sec14l1	23.1811
chr7_125356565_125361233_-	27	Smg1	23.1502
chr11_88023431_88024151_+	5	Mrps23	23.1332
chr18_80406868_80415442_+	18	Txnl4a	23.1265
chr11_61305187_61306351_-	7	Mapk7	23.1123
chr16_14140464_14141777_-	9	4921513D23Rik	23.1115
chr8_107051061_107052086_-	9	Nae1	23.1049
chr11_75464265_75470993_+	18	Myo1c	23.02
chr14_78902042_78907531_-	15	Akap11	23.0165
chr5_44486006_44492459_-	7	Prom1	22.9946
chr2_115826011_115867674_-	5	Meis2	22.9891
chr7_39053677_39053920_-	5	Pop4	22.976
chr4_48627854_48630103_+	35	Tmeff1	22.9511
chr6_58590620_58605631_+	40	Abcg2	22.9409
chr2_26240664_26241060_-	8	Sdccag3	22.9362
chr7_133635728_133635962_-	34	Atxn2l	22.9248
chr2_26268432_26269198_-	33	Sec16a	22.9074
chr15_79209142_79227105_-	5	Tmem184b	22.8956
chr13_21539762_21540035_-	34	Zfp187	22.875
chr2_112204391_112207558_-	5	Tmem85	22.875
chr17_35119029_35122053_+	5	Lsm2	22.8429
chr8_62997402_62998791_+	17	Aadat	22.8405
chr2_32218677_32219324_+	37	Ciz1	22.8325
chr6_48520060_48520242_-	15	Rarres2	22.8169
chr1_45870149_45871389_+	5	Wdr75	22.8163
chr19_5463324_5463603_+	16	Fibp	22.8135
chr4_108686444_108689256_+	13	Nrd1	22.8105
chr11_116339428_116340965_-	6	Prpsap1	22.8019
chr11_75416981_75421608_+	140	Pitpna	22.8018
chr6_21967085_22009876_+	7	A430107O13Rik	22.7961
chr9_57759631_57760444_+	12	Ubl7	22.7715
chr9_42805910_42807148_-	9	Arhgef12	22.7205
chr3_119423374_119423524_-	26	Ptbp2	22.7201
chr11_70462795_70462946_+	8	Rnf167	22.7099
chr11_115941657_115942545_-	5	Wbp2	22.7067
chr11_70052515_70053161_-	15	Rnasek	22.7055
chr5_42018319_42024411_-	6	Rab28	22.7041
chr7_104629659_104633429_+	17	Ints4	22.6831
chr11_105978916_106003738_+	12	Map3k3	22.6797
chr15_37903212_37905814_-	6	Ubr5	22.6749
chr11_57327792_57331606_-	5	Fam114a2	22.6497
chr6_119893883_119896254_-	46	Wnk1	22.64
chr6_116205185_116206633_+	9	D6Wsu116e	22.6227
chr10_87637677_87640878_+	5	Nup37	22.5861
chr17_71533083_71564303_+	30	Lpin2	22.5788
chr6_87777689_87784421_-	6	Isy1	22.5627
chr12_85680202_85681051_+	5	Zfp410	22.5437
chr18_32584620_32591324_+	5	Bin1	22.5412
chr4_141151862_141155860_-	28	Fblim1	22.526
chr12_81774280_81778118_+	5	Slc39a9	22.5236
chr6_71566863_71569951_-	5	Kdm3a	22.51
chr14_72998948_73002728_-	24	Fndc3a	22.5042
chr1_130156113_130157407_+	7	Ubxn4	22.4906
chr8_13869837_13877797_+	10	Zfp828	22.4547
chr10_17824080_17827476_+	7	Reps1	22.4508
chr8_77517647_77523458_+	25	Hmgxb4	22.4497
chr10_77792080_77814957_-	16	Agpat3	22.3899
chr15_79659353_79663941_-	11	Cbx6	22.3888
chr19_5961185_5963825_-	9	Pola2	22.3869
chrX_141915000_141931531_-	12	Amot	22.3663
chr15_76329120_76329561_+	7	Hsf1	22.3627
chr9_106351039_106352244_+	10	Abhd14b	22.359
chr2_74550372_74560609_+	61	Hoxd3	22.357
chr7_16986389_17002121_+	6	Zc3h4	22.3276
chr5_33998445_33999920_-	8	Tmem129	22.3233
chr2_31438779_31447985_+	5	Fubp3	22.3042
chr3_37538985_37541476_+	6	Spry1	22.2542
chr11_119018120_119019053_-	19	Tbc1d16	22.2433
chr2_164583556_164584751_+	6	Dnttip1	22.1823
chr4_136077357_136096270_+	22	Luzp1	22.1467
chr11_121089783_121090372_-	18	BC017643	22.1438
chr4_58917978_58925347_-	16	AI314180	22.1358
chr6_83864472_83878646_+	97	Zfml	22.1326
chr6_71221833_71232144_+	11	Krcc1	22.1001
chr14_56178957_56179277_+	6	Dcaf11	22.0853
chr1_88440157_88443231_-	9	Pde6d	22.0706
chr2_173487011_173520610_+	5	Rab22a	22.0682
chr5_9140479_9150375_-	11	Dmtf1	22.0386
chr5_139814328_139815418_-	5	Cox19	22.0358
chr3_105768773_105769274_+	6	Wdr77	22.0255
chr7_4636083_4636495_-	7	Hspbp1	22.0009
chr7_148402157_148402619_+	9	Rassf7	21.968
chrX_35953954_35959115_+	6	Mcts1	21.9613
chr3_89234650_89235048_+	20	Pygo2	21.9577
chr3_49557549_49558299_-	10	Pcdh18	21.8521
chr15_99158596_99159524_-	7	Fmnl3	21.8422
chr17_66132358_66132963_+	6	Ppp4r1	21.8388
chr11_103828140_103830392_+	55	Arf2	21.8279
chr18_34490912_34494110_+	8	Srp19	21.823
chr16_5050873_5055169_+	129	Ubn1	21.7961
chr11_106020755_106021673_-	9	Limd2	21.7685
chr8_97946793_97958387_-	6	Gtl3	21.7475
chr4_49645360_49646125_+	5	Rnf20	21.7264
chr15_73042424_73046408_-	12	Ptk2	21.7236
chr14_55502540_55502633_+	13	Bcl2l2	21.7173
chr11_62132926_62134497_-	8	Ncor1	21.7077
chr10_92717555_92747513_-	7	Elk3	21.7064
chr5_93631487_93632292_-	11	Ccni	21.7025
chrX_71192855_71193180_-	6	Hcfc1	21.6727
chr9_108943539_108953877_+	43	Shisa5	21.6607
chr2_160775922_160782771_-	5	Chd6	21.6458
chr11_3326680_3332402_-	8	Rnf185	21.6383
chr5_8404912_8405801_-	8	Dbf4	21.6282
chr11_51080832_51081666_+	6	Clk4	21.6263
chr16_32986112_32988516_+	11	Lrch3	21.6188
chr9_49328319_49331626_-	15	Ncam1	21.6144
chr8_97501316_97526338_+	80	Gpr56	21.6112
chrX_53746309_53747309_+	41	Ddx26b	21.5887
chr14_32174430_32176664_+	10	Capn7	21.581
chr5_151599250_151603152_+	26	Pds5b	21.5616
chr9_63483193_63484193_+	8	Aagab	21.5528
chr17_32470088_32470850_-	6	Akap8l	21.5461
chr15_96245581_96246159_-	18	Sfrs2ip	21.5224
chr14_48323951_48325437_+	18	Ktn1	21.4887
chr2_152148006_152150002_-	7	Rbck1	21.4483
chr4_46148462_46151251_-	16	Tstd2	21.4336
chr12_77866624_77876580_+	10	Churc1	21.4172
chr18_34619075_34621714_-	7	Fam13b	21.399
chr17_46686460_46687849_-	21	Srf	21.3935
chr9_13615305_13617853_-	8	Cep57	21.3848
chr18_78005776_78007082_-	8	Haus1	21.3513
chr14_31814613_31819644_+	7	Glt8d1	21.3302
chr16_13819528_13827152_+	6	Ntan1	21.3186
chrX_47911560_47915856_-	12	6720401G13Rik	21.2892
chr14_57563073_57563522_+	5	Zmym2	21.2868
chr5_129526152_129526383_+	14	Ran	21.2751
chr11_4384699_4385365_-	5	Mtmr3	21.2727
chr8_11497625_11502621_+	47	Carkd	21.254
chr1_5073705_5074497_+	5	Atp6v1h	21.2539
chr1_82879011_82879818_+	6	Agfg1	21.234
chr7_112785791_112786165_-	14	Arfip2	21.1862
chr7_134734226_134734795_+	7	Rnf40	21.1825
chr5_124358222_124367208_+	11	Denr	21.1824
chr6_30316744_30320264_-	200	Zc3hc1	21.1797
chr10_116356706_116365244_-	62	Rab3ip	21.1572
chr3_141434145_141449820_+	47	Unc5c	21.155
chr10_126448918_126466609_-	5	Tsfm	21.1432
chr4_130015827_130031383_-	7	Zcchc17	21.1415
chr2_51928772_51931600_+	7	Rif1	21.1385
chr9_109971488_109980506_+	13	Mtap4	21.1334
chr12_84973366_84980077_+	8	Rbm25	21.0977
chr10_62089029_62096724_-	12	Ddx50	21.0851
chr5_65218120_65218348_+	7	Klf3	21.0803
chr5_109012167_109014359_-	13	Gak	21.0803
chr2_173917122_173918934_+	10	Stx16	21.0738
chr7_119982993_119985401_+	16	Tead1	21.0411
chr8_74865422_74882211_-	13	Eps15l1	21.0351
chr7_31430839_31432578_-	19	Rbm42	21.0314
chr15_76433016_76433220_-	9	Cpsf1	21.0261
chr8_96738530_96751562_+	77	Nup93	21.022
chr12_113063842_113065753_+	5	Zfyve21	21.0186
chrX_147090495_147091800_-	7	Tro	21.0183
chr1_33803860_33814423_-	6	Bag2	21.0039
chr8_73892775_73893027_+	12	Use1	20.9766
chr7_13617913_13618140_-	6	Chmp2a	20.9741
chr1_53403604_53405289_-	9	Asnsd1	20.9675
chr18_83157589_83170664_+	6	Zfp516	20.9668
chr13_81030484_81030710_+	7	Arrdc3	20.9587
chr11_69549300_69549402_-	20	Polr2a	20.9411
chr5_34977292_34977499_-	10	Mfsd10	20.9221
chr9_108354982_108365268_+	5	Ccdc71	20.9136
chr12_85711303_85711873_+	8	Coq6	20.8772
chr2_83565075_83576669_+	36	Itgav	20.8553
chr19_7053630_7054883_-	11	Fkbp2	20.8386
chr18_24113523_24114839_+	6	Zfp397	20.8062
chr8_82183360_82184936_+	26	Otud4	20.7186
chr8_113387283_113390460_+	5	Cog4	20.7129
chr19_5608711_5609235_-	6	Kat5	20.7048
chr14_99435728_99445212_-	8	2410129H14Rik	20.6849
chr12_102282868_102283735_-	11	Smek1	20.6665
chr14_41817508_41826986_-	8	5730469M10Rik	20.6509
chr9_57561367_57574992_+	20	Edc3	20.6508
chr3_88970735_88970956_+	5	Clk2	20.6208
chr4_108220774_108221830_+	9	Zcchc11	20.5961
chrX_39165751_39167126_-	25	Thoc2	20.5889
chr5_106315294_106320136_+	15	Zfp326	20.5884
chr5_66155483_66162625_+	34	N4bp2	20.5848
chr6_106719249_106719823_+	95	Trnt1	20.5743
chr9_110492939_110494905_+	20	Setd2	20.5571
chr7_57035712_57036490_+	9	Prmt3	20.5294
chr9_113565324_113566194_-	5	Pdcd6ip	20.5226
chr14_47930787_47933159_+	6	Mapk1ip1l	20.4759
chr7_117483587_117492368_-	45	Sbf2	20.4742
chr15_93224194_93226017_-	9	Zcrb1	20.4484
chr8_114245230_114255938_-	15	Bcar1	20.4299
chr6_129463121_129466061_+	9	D630042F21Rik	20.4212
chr1_60409013_60411357_+	8	Cyp20a1	20.4138
chr14_55527483_55528507_-	39	Slc22a17	20.3788
chr13_34088219_34094334_-	16	Serpinb6a	20.3751
chr15_75759478_75760148_-	21	Tsta3	20.3509
chr12_111686246_111687739_+	13	Ppp2r5c	20.3506
chr16_18894928_18895995_+	5	Hira	20.3239
chr6_89369811_89517580_-	5	Chchd6	20.3204
chr17_56221138_56221522_+	17	Hdgfrp2	20.3087
chr6_128322029_128322548_+	16	Foxm1	20.3037
chr5_20527911_20561466_-	46	Ptpn12	20.298
chr3_19136538_19156777_-	13	Pde7a	20.2894
chr11_78161718_78162032_+	9	Unc119	20.2689
chr3_108134877_108137486_+	16	Sort1	20.2627
chr10_107688999_107690380_+	16	Ppp1r12a	20.2532
chr8_97113306_97120950_-	8	Fam192a	20.2482
chr17_87657428_87658089_-	6	Mcfd2	20.2296
chr2_131059862_131064471_+	34	Mavs	20.2289
chr8_12859478_12861639_+	12	Atp11a	20.2221
chr16_8609085_8614075_+	45	Abat	20.215
chr1_55188202_55201967_+	6	Mobkl3	20.2083
chr8_108633028_108643221_+	12	Nfatc3	20.2079
chr7_108527045_108533375_+	11	Arap1	20.1969
chr8_87823890_87827260_+	5	Orc6l	20.1711
chr8_108369335_108370064_-	5	Cenpt	20.1668
chr2_32071662_32072131_+	8	Bat2l	20.1361
chr17_28294133_28295825_+	91	Scube3	20.1165
chr16_8705110_8706178_-	5	Usp7	20.1071
chr11_49909481_49918050_+	9	Rnf130	20.0977
chr15_78355616_78357657_-	8	C1qtnf6	20.0744
chr8_73993223_73995939_+	40	Dda1	20.0699
chr9_35012707_35012889_-	19	Foxred1	20.0532
chr4_124780274_124784895_+	10	Meaf6	20.047
chr5_135907616_135908895_-	9	Hip1	20.0356
chr3_94886749_94910297_-	19	Pip5k1a	20.0191
chr11_93747729_93748335_+	37	Mbtd1	19.9967
chr16_4941801_4942215_-	23	Anks3	19.9907
chr15_31401567_31405500_-	13	38777	19.98
chr18_34919250_34922148_+	12	Fam53c	19.9586
chr3_121670874_121676796_+	7	Arhgap29	19.9558
chr11_21045021_21046917_+	8	Peli1	19.9424
chr10_7350773_7357853_-	92	Pcmt1	19.9356
chr16_38549717_38550164_-	6	Ktelc1	19.9306
chr4_131895155_131895839_-	7	Rcc1	19.9143
chr16_32092570_32095638_-	19	Pigx	19.8841
chr15_35231765_35232491_+	21	Osr2	19.8474
chr12_85152309_85172871_-	10	Numb	19.8433
chr5_65928696_65957227_+	6	Ube2k	19.8387
chr2_91785025_91785330_-	5	Dgkz	19.8056
chr5_145529113_145531957_+	26	Trrap	19.7974
chr16_20097743_20106735_+	63	Klhl24	19.7965
chr12_104078496_104116425_-	46	Btbd7	19.7446
chr9_56986326_56986875_+	13	Man2c1	19.7432
chr10_39977098_39977381_-	17	Gtf3c6	19.7377
chr2_121275818_121276433_+	6	Serf2	19.7336
chr18_47120159_47150132_+	6	Commd10	19.7331
chr5_120992229_120992463_-	9	Tpcn1	19.7309
chr9_108997387_109001784_+	29	Plxnb1	19.705
chr19_46355220_46357524_+	55	Gbf1	19.6644
chr8_86621406_86621635_-	20	Dcaf15	19.6641
chr2_181073058_181073760_+	7	Rtel1	19.6401
chr2_130974029_130975176_-	8	1700037H04Rik	19.6385
chr12_21359873_21379196_-	10	Adam17	19.6106
chr15_79595450_79596216_-	13	Dnalc4	19.6045
chr19_42012601_42012853_+	5	Zdhhc16	19.5854
chr4_137169775_137171627_+	40	Usp48	19.5486
chr4_48480775_48481625_-	12	Tex10	19.5371
chr11_44333169_44338429_+	8	Rnf145	19.5339
chr16_20718979_20720591_+	15	Polr2h	19.5203
chr12_83335514_83412335_+	15	Sipa1l1	19.492
chr7_19621423_19621512_+	6	Sympk	19.4916
chr4_137873989_137875903_-	17	Pink1	19.483
chr4_133527170_133536038_-	13	Dhdds	19.4683
chr1_74641871_74642204_-	33	Rnf25	19.4605
chr4_75687402_75696230_-	5	Ptprd	19.4421
chr5_124183643_124185830_-	5	Rsrc2	19.4411
chr2_17986464_17986661_+	45	Mllt10	19.4028
chr17_26357524_26380934_-	31	Itfg3	19.3979
chr11_53348129_53348456_+	9	39692	19.392
chr5_44590616_44595448_-	7	Tapt1	19.3908
chr11_117686094_117687027_-	10	Tk1	19.3402
chr13_14063133_14072867_+	7	B3galnt2	19.331
chr7_137307728_137311216_-	20	Fgfr2	19.2965
chr1_9932229_9932403_-	8	Snhg6	19.2963
chr18_6441240_6441799_-	7	Epc1	19.2933
chr7_52133659_52135296_-	6	Med25	19.2602
chr6_42300474_42301473_+	5	Zyx	19.2477
chr12_81271234_81272715_-	7	Actn1	19.2431
chr12_66144343_66144529_+	24	Prpf39	19.2371
chr14_31415599_31415844_-	9	Prkcd	19.2357
chr7_129008650_129042741_+	12	Scnn1b	19.2281
chr3_94816397_94817754_-	6	Zfp687	19.2238
chr1_136249713_136251237_-	40	Tmem183a	19.2205
chr5_138719681_138720066_-	20	Gpc2	19.2145
chr14_8751870_8755968_+	34	Flnb	19.1936
chr17_27767450_27769223_-	9	Rps10	19.1853
chr6_148136621_148138007_-	6	Ergic2	19.1698
chr2_165103915_165107580_-	8	Slc35c2	19.1689
chr17_29116249_29116664_-	8	Stk38	19.168
chrX_132283320_132285074_+	7	Gprasp1	19.167
chr7_148795813_148797231_+	14	Ap2a2	19.1627
chr4_45413050_45421566_-	11	Mcart1	19.1622
chr1_99609720_99613118_-	21	Ppip5k2	19.1615
chr11_21254408_21271017_-	14	Ugp2	19.1439
chr18_31938606_31939695_+	6	Ammecr1l	19.1438
chrX_71260839_71262468_-	5	Irak1	19.1116
chr15_75878101_75878544_-	92	Scrib	19.0742
chr18_37984317_37984674_+	5	Pcdhgb5	19.0652
chr17_3122113_3145074_+	8	Rbm16	19.0533
chr6_145169243_145173593_-	7	Kras	19.0297
chrX_68694319_68703113_-	34	Cd99l2	19.0173
chr1_44032366_44034054_+	6	Tpp2	19.0153
chr6_38501907_38504979_+	5	Luc7l2	18.9843
chr12_96934187_97016716_+	196	Flrt2	18.9831
chr12_114202452_114203939_-	13	Brf1	18.9774
chr19_44158967_44162405_-	22	Chuk	18.9732
chrX_54043222_54045020_+	8	Fhl1	18.9694
chr16_29588444_29588908_+	13	Opa1	18.9611
chr3_138618421_138619157_-	5	Rap1gds1	18.9581
chr7_59119738_59143281_+	6	Gas2	18.9464
chr13_54730824_54739610_+	5	Faf2	18.9408
chr12_55962399_55962655_-	15	Cfl2	18.9369
chr14_99449317_99455957_+	9	6720463M24Rik	18.925
chr2_151326524_151328190_+	6	Nsfl1c	18.9215
chr10_39462623_39502948_+	5	Rev3l	18.9103
chr7_52973949_52974622_+	6	Rpl18	18.8932
chr12_60232590_60237050_+	69	Ctage5	18.8925
chr11_102146401_102148621_+	9	Tmub2	18.8636
chr5_65654387_65655481_-	43	Rfc1	18.8595
chr1_37487126_37488137_+	8	Unc50	18.8568
chr12_119103636_119108481_+	10	Cdca7l	18.8359
chr11_101272537_101272607_-	9	Aarsd1	18.8352
chr4_11441314_11446072_+	95	1110037F02Rik	18.8289
chr10_24602454_24603009_+	5	Med23	18.8152
chr11_82594773_82596847_+	41	Lig3	18.8033
chr6_83440601_83456741_-	5	Dguok	18.7836
chr15_44259715_44261105_+	69	Eny2	18.7744
chr6_37895686_37899221_+	69	Trim24	18.7433
chr7_31348426_31348550_+	9	U2af1l4	18.7403
chr19_59537376_59538369_+	5	Emx2	18.7365
chr19_57731727_57756860_+	14	Atrnl1	18.7302
chr19_8847595_8847994_-	9	Tmem179b	18.7204
chr4_128859775_128866785_-	5	S100pbp	18.7108
chr4_155214906_155215023_+	5	Mxra8	18.7107
chr5_124895736_124897222_+	35	Setd8	18.704
chr7_97104113_97104853_-	5	Eed	18.6596
chr14_54874145_54881300_+	12	Abhd4	18.6564
chr13_51741462_51744953_+	5	Cks2	18.6459
chr1_89831075_89832858_+	5	Dgkd	18.6423
chr18_24176668_24178718_-	11	Zfp191	18.6295
chr8_26830806_26831026_+	14	Ppapdc1b	18.6198
chr10_62480357_62480833_-	60	Hnrnph3	18.6196
chr2_59052870_59127274_+	6	Pkp4	18.6042
chr11_104988754_104990054_+	12	Mettl2	18.5862
chr17_15636987_15638117_+	27	Tbp	18.5718
chr5_108494983_108498180_+	5	Mtf2	18.5522
chr6_4581597_4585745_+	8	Casd1	18.5483
chr9_26604187_26613882_-	14	Glb1l2	18.539
chr9_118839049_118920352_+	6	Ctdspl	18.5041
chr3_106355197_106358084_+	8	Dram2	18.5011
chr11_69720385_69720485_+	8	Neurl4	18.4928
chr17_29772966_29811083_+	9	Rnf8	18.4903
chr7_123562094_123586104_-	5	Pik3c2a	18.4889
chr19_5873332_5874709_-	6	Frmd8	18.4618
chr9_100754572_100756215_+	5	Stag1	18.4527
chr17_15093065_15093738_-	10	Phf10	18.4407
chr12_111932085_111932780_-	6	Hsp90aa1	18.4004
chr19_46673782_46681201_+	11	D19Wsu162e	18.3964
chr13_67018108_67029105_-	10	Mterfd1	18.3435
chr12_77667252_77672590_+	34	Plekhg3	18.3204
chr12_113015241_113016230_+	5	Klc1	18.3196
chr16_18066691_18066788_+	41	Dgcr6	18.2929
chr15_54691648_54694064_-	17	Enpp2	18.2521
chr9_72155874_72157058_+	9	Zfp280d	18.2394
chr5_143852607_143854673_-	39	Rnf216	18.2202
chr15_66994612_67008193_-	17	St3gal1	18.2008
chr11_116043333_116050728_-	7	Acox1	18.1628
chr9_71573888_71618838_-	22	Cgnl1	18.1552
chr11_109227075_109241528_+	10	Gna13	18.1544
chr11_61061542_61062363_-	8	Aldh3a2	18.1535
chr11_32155567_32159216_-	13	Mare	18.1498
chr16_91490063_91495393_+	6	Ifnar1	18.149
chr5_77695437_77696956_+	10	Rest	18.1324
chr10_82215348_82219446_-	14	Nfyb	18.1287
chr7_66484640_66498719_+	8	Ube3a	18.1208
chr7_51807605_51807876_-	7	Nr1h2	18.0962
chr15_99568083_99569095_-	7	Lass5	18.0902
chr18_36820759_36824935_+	6	Eif4ebp3	18.089
chr14_65435972_65444437_-	59	Hmbox1	18.0858
chr5_104475856_104479596_+	6	Nudt9	18.0738
chr13_21480460_21485830_-	5	Zkscan3	18.063
chr7_107241993_107244882_-	5	Pold3	18.0553
chr15_55243275_55250242_+	12	Col14a1	18.0487
chr4_155606853_155607399_-	19	Klhl17	18.0174
chr11_100247698_100258949_-	5	Jup	18.0114
chr15_85074735_85081874_+	313	Fbln1	18.0085
chr10_76495524_76501094_+	5	Slc19a1	17.9952
chr7_148377125_148377240_-	8	Hras1	17.9764
chr2_69837274_69838514_+	7	Ubr3	17.9687
chr2_28690892_28691544_-	7	Gtf3c4	17.9603
chr9_83818965_83846130_+	50	Bckdhb	17.9594
chr18_65740801_65742550_+	17	Zfp532	17.9424
chr4_126577988_126579786_-	91	Zmym4	17.9412
chr9_122922798_122923057_+	6	Kif15	17.9313
chr4_133242239_133242318_-	189	Arid1a	17.9294
chr2_92231297_92232313_-	21	Mapk8ip1	17.9139
chr8_96913332_96913423_+	19	Herpud1	17.9105
chr11_100570802_100571563_-	5	Kat2a	17.892
chr9_59161657_59162540_+	31	Adpgk	17.8785
chr9_13640626_13641102_+	7	Fam76b	17.8739
chr12_105948069_105948893_-	5	Dicer1	17.8655
chr4_98590933_98593126_+	26	Usp1	17.8646
chrX_65958554_65961216_+	42	Fmr1	17.8563
chr18_7916294_7917559_+	8	Wac	17.8488
chr4_123029193_123031721_-	24	Macf1	17.8441
chr12_112546407_112547673_-	5	Cdc42bpb	17.8225
chr10_80259362_80259476_-	11	Plekhj1	17.8192
chr2_24910578_24912620_+	20	Nelf	17.8147
chr4_43591878_43592246_+	10	Rgp1	17.7958
chr19_41847631_41848555_-	5	Arhgap19	17.7879
chr11_60678849_60689261_-	5	Tmem11	17.7558
chr1_167115219_167118378_-	15	Sft2d2	17.7538
chr8_73126214_73126333_-	6	Ssbp4	17.735
chr5_64621768_64647953_+	25	Tbc1d1	17.7149
chrX_155694119_155716041_+	7	Rps6ka3	17.7105
chr16_32360160_32369400_+	5	Ubxn7	17.7033
chr9_44504265_44505801_-	6	Phldb1	17.7004
chr14_58455482_58457926_-	7	Zdhhc20	17.6942
chr15_102010032_102010401_-	7	Csad	17.67
chr9_44135287_44136035_+	15	Dpagt1	17.6642
chr15_98426648_98426982_-	7	Adcy6	17.6376
chr3_144097680_144098425_-	5	Hs2st1	17.6372
chr14_52917759_52919375_-	15	Mettl3	17.6317
chr9_70406907_70410620_+	6	Sltm	17.6204
chr1_75432886_75433352_+	20	Gmppa	17.596
chrX_71533557_71533786_+	11	Taz	17.5614
chr1_173200819_173201333_+	6	B4galt3	17.5601
chr6_29093662_29096180_-	19	Rbm28	17.5487
chr16_10419777_10421066_+	5	Nubp1	17.5432
chr8_72435767_72436821_-	8	Gatad2a	17.5336
chr5_48611318_48612205_+	20	Slit2	17.5072
chr18_4920871_5037105_+	49	Svil	17.5057
chr6_39302748_39307398_-	5	Slc37a3	17.4972
chr2_122568465_122569865_+	11	Pldn	17.486
chr7_125875966_125878781_+	10	6330503K22Rik	17.481
chr17_34052908_34053761_+	5	Zbtb22	17.4675
chr11_77314615_77316519_+	32	Git1	17.4635
chr13_74344544_74345270_-	7	Exoc3	17.4568
chr6_146498506_146499160_-	22	4933424B01Rik	17.4508
chr9_80140323_80141333_+	22	Myo6	17.4471
chr15_97638963_97639090_-	16	Hdac7	17.4451
chr4_56846840_56848049_-	5	Ctnnal1	17.4443
chr3_95098907_95099194_+	126	Fam63a	17.4426
chr9_109779737_109781734_+	11	Cdc25a	17.4278
chr5_24191839_24195210_+	18	Nub1	17.4029
chr8_112259262_112261530_-	11	Atxn1l	17.3897
chr5_115395915_115396026_+	6	2210016L21Rik	17.3833
chr3_84331719_84338508_-	25	Arfip1	17.378
chr16_16871147_16875164_+	6	Top3b	17.3763
chr7_52268962_52269574_-	51	Scaf1	17.3701
chr3_95295091_95297622_+	21	Arnt	17.3531
chr10_122583993_122600648_-	23	Usp15	17.3401
chr7_20099887_20100552_+	12	Trappc6a	17.3224
chr11_65569872_65589234_-	16	Map2k4	17.2992
chr9_26838083_26844569_+	5	Ncapd3	17.2968
chr17_75550773_75561957_+	5	Ltbp1	17.2501
chr4_12092917_12095369_-	229	Fam92a	17.2484
chr9_95391591_95391686_-	93	2610101N10Rik	17.2476
chr2_69561013_69569802_+	24	Ppig	17.2152
chr5_101090935_101092598_-	9	Coq2	17.1687
chr16_50209256_50210557_-	13	Bbx	17.167
chr4_116958115_116958455_-	27	Rnf220	17.163
chr2_35574457_35575438_+	7	Dab2ip	17.1414
chr5_107048660_107064628_-	6	Zfp644	17.1409
chr8_108412417_108412495_+	40	Edc4	17.1259
chr14_21320883_21327845_-	31	Ppp3cb	17.101
chr18_36719754_36734672_+	9	Ankhd1	17.0898
chr11_102300842_102300973_-	8	Fam171a2	17.0688
chr5_138613706_138614014_+	6	Ap4m1	17.0581
chr1_172073593_172079401_-	14	Uap1	17.0288
chr2_70552221_70555838_-	10	Tlk1	16.9723
chr2_152052767_152076137_+	13	Csnk2a1	16.9594
chr13_43265315_43266677_-	6	Tbc1d7	16.951
chr19_23288659_23289134_-	33	Smc5	16.9295
chr2_44965676_44965940_-	7	Zeb2	16.9293
chr19_4624180_4624659_-	14	Rce1	16.9187
chr16_43871932_43876741_-	22	Qtrtd1	16.9098
chr14_103491642_103494553_-	18	Fbxl3	16.9065
chr14_21535283_21535443_+	5	2310021P13Rik	16.9003
chr14_69975181_69976878_+	24	Entpd4	16.8895
chrX_98612313_98612625_-	6	Zmym3	16.8849
chr19_47352919_47361094_-	11	Sh3pxd2a	16.866
chrX_165108239_165109074_-	5	Msl3	16.8609
chr15_61817505_61819064_+	13	Myc	16.8578
chr1_52272537_52276786_-	8	Gls	16.8519
chr4_125825874_125826127_+	30	Fam176b	16.8485
chr11_60019578_60019689_-	11	Srebf1	16.8403
chr4_132236807_132245619_+	9	Eya3	16.8399
chr10_80325838_80325921_+	10	3110056O03Rik	16.8368
chr15_102289685_102290538_+	67	Prr13	16.8269
chr15_76478197_76478528_-	27	Cyhr1	16.8225
chr12_56705254_56713620_-	6	Ralgapa1	16.8162
chr15_25688905_25705775_+	5	Myo10	16.8148
chr10_114840375_114841252_+	10	Zfc3h1	16.807
chr11_97554881_97560809_-	5	Pcgf2	16.8037
chr13_120277800_120281440_+	37	Gm7120	16.7998
chr3_94993205_95004062_-	5	Gabpb2	16.795
chr10_79011653_79011928_-	19	Mier2	16.7707
chr13_73932712_73932932_+	6	Slc12a7	16.7693
chr17_25044330_25046094_-	15	Mapk8ip3	16.7623
chr2_30251771_30252987_+	5	Dolpp1	16.7532
chr7_134756286_134758596_-	38	Zfp629	16.7513
chr10_117142284_117147001_-	12	Mdm2	16.7489
chr17_37141847_37143003_+	11	Zfp57	16.7477
chr6_31381248_31382935_+	7	Mkln1	16.7308
chr8_107997465_107999938_-	12	Zdhhc1	16.723
chr9_106768029_106776386_+	29	Vprbp	16.6576
chr16_13834938_13836478_-	92	Pdxdc1	16.6525
chr10_80107557_80108084_-	11	Btbd2	16.6467
chr1_164789692_164789931_-	42	Fmo1	16.6459
chr14_32319663_32319756_+	5	Eaf1	16.6294
chr1_183838506_183841727_-	11	Enah	16.6293
chr10_126624377_126625306_-	15	D10Ertd610e	16.6217
chr17_85487781_85489445_-	5	Prepl	16.6198
chr2_121011542_121013867_+	6	Tubgcp4	16.6151
chr2_25854586_25862046_-	20	Ubac1	16.5991
chr15_65647039_65649994_+	7	Efr3a	16.5529
chrX_131252588_131253458_+	6	Armcx1	16.5294
chr18_52927790_52997617_+	5	Sncaip	16.5069
chr3_99963842_99964942_-	7	Wdr3	16.5033
chr11_105210907_105211015_+	12	Mrc2	16.4998
chr7_151671112_151677356_-	46	Ppfia1	16.4938
chr2_3222710_3226738_+	7	Nmt2	16.4883
chr11_70834046_70838051_+	5	Mis12	16.4735
chr2_59628933_59629655_+	34	Tanc1	16.4718
chr4_62626739_62694935_+	10	Zfp618	16.4561
chr7_3645466_3646199_+	9	Tsen34	16.4485
chr18_40371868_40378403_-	8	Yipf5	16.4484
chr14_99498058_99498337_-	29	Dis3	16.4449
chr7_80599336_80599576_-	8	Chd2	16.4429
chr17_13941140_13944283_+	15	Mllt4	16.4381
chr15_27671033_27672138_-	6	Trio	16.4333
chr11_116158111_116161579_-	9	Exoc7	16.4093
chr14_68311807_68313021_-	24	Cdca2	16.3769
chr3_89749986_89750100_-	26	Atp8b2	16.3741
chr7_31076860_31077173_+	18	Clip3	16.3458
chr17_34046640_34047375_+	7	Daxx	16.3173
chr18_34459714_34460915_+	30	Apc	16.3036
chr5_147032059_147032515_-	5	Rnf6	16.2964
chr4_129369759_129369879_-	13	Tmem39b	16.2957
chr10_128185621_128202202_+	71	Wibg	16.2887
chr5_130698441_130705318_+	14	0610007L01Rik	16.2744
chr1_178670219_178672601_-	12	Cep170	16.2667
chr15_97973244_97976031_-	20	Asb8	16.2584
chr11_61347182_61348772_-	21	Epn2	16.2575
chr19_54019384_54061943_+	28	Shoc2	16.2509
chr2_120393496_120410004_+	5	Snap23	16.2503
chr16_20401106_20402332_-	13	Abcc5	16.2463
chr11_59016160_59017673_+	7	Mrpl55	16.2318
chr9_45753866_45754588_-	8	Sidt2	16.229
chr19_4294925_4305901_-	86	Adrbk1	16.2288
chr18_74813723_74817035_+	5	Myo5b	16.212
chr6_140483880_140485168_+	5	Plekha5	16.2113
chr11_102664229_102680373_-	6	Gjc1	16.2057
chr8_124126148_124127707_-	5	Zcchc14	16.1761
chr5_148299833_148314660_+	17	Pan3	16.1625
chr1_75488031_75488641_-	15	Obsl1	16.1589
chr17_56329302_56329412_-	5	Dpp9	16.1501
chr7_108027465_108027965_-	5	Arhgef17	16.1394
chr9_79915378_79940073_+	38	Senp6	16.1384
chr8_73028407_73029654_-	9	2810428I15Rik	16.1368
chr2_165893144_165893831_+	22	Ncoa3	16.1188
chr7_134614632_134615611_+	6	Prr14	16.1133
chr11_121160168_121168081_+	10	Foxk2	16.0969
chr7_72838454_72840055_+	5	Tm2d3	16.0968
chr13_74487855_74490303_+	29	Ccdc127	16.0722
chr1_130486477_130488771_-	8	Cxcr4	16.0595
chr4_44330993_44345751_+	8	Melk	16.0525
chr4_128467556_128483255_-	13	Zfp362	16.0497
chrX_137076694_137077049_-	58	Tsc22d3	16.0451
chr15_97939090_97942584_+	11	Pfkm	16.0257
chr11_59551083_59554621_+	8	Mprip	16.0139
chr4_147413517_147415692_+	12	Mthfr	16.0083
chr6_56739693_56747452_-	23	Kbtbd2	16.0024
chr19_4785566_4792397_-	18	Rbm4	15.981
chr5_140791102_140797460_-	9	Mad1l1	15.9611
chrX_67716195_67718177_-	57	BC023829	15.9205
chr10_12258010_12267744_-	5	Utrn	15.9126
chr18_80932887_80933550_-	7	Atp9b	15.9105
chr18_42690543_42695831_+	46	Tcerg1	15.9025
chr14_55233317_55235612_-	8	Psmb5	15.8943
chr7_28382273_28393641_+	10	Akt2	15.8931
chr8_93636528_93648721_-	8	Aktip	15.8871
chr19_27315126_27315789_+	6	Vldlr	15.8414
chr11_72421497_72476572_+	9	Ube2g1	15.8354
chr4_151672881_151673245_+	14	Icmt	15.8275
chr17_42962843_42963229_-	6	Cd2ap	15.825
chr5_36945451_36950586_-	12	D5Ertd579e	15.8182
chr12_112112338_112117894_-	6	Cinp	15.8132
chr1_89251060_89251545_+	29	Gigyf2	15.8131
chr7_151804824_151805379_-	20	Ano1	15.8117
chr6_126877704_126878158_-	11	Rad51ap1	15.8046
chr16_52032371_52033121_+	10	Cblb	15.8031
chr5_140807908_140810408_+	8	Nudt1	15.7751
chr9_65523039_65534002_+	6	Oaz2	15.773
chr8_125423706_125423878_-	70	Ankrd11	15.7711
chr11_116014257_116015266_-	45	Fbf1	15.7681
chrX_151649772_151650143_-	13	Sat1	15.7666
chr7_74385325_74396542_-	62	Mef2a	15.7597
chr1_30881363_30919831_-	8	Phf3	15.7542
chr14_47886847_47887746_-	35	Wdhd1	15.7421
chr2_103574681_103575074_-	9	Nat10	15.7284
chr16_18256995_18258286_-	7	Dgcr8	15.7219
chr4_115981444_115981548_-	7	Mast2	15.7174
chr14_52832417_52832498_-	8	Chd8	15.6886
chr6_108313698_108319004_+	5	Itpr1	15.6812
chr9_60345011_60369672_-	55	Thsd4	15.6691
chr11_29111254_29111627_+	15	Smek2	15.6372
chr5_69953095_69955762_+	50	Guf1	15.6208
chr10_58655562_58684126_-	21	40422	15.609
chr11_49667883_49668238_+	6	Mapk9	15.6087
chr10_89108298_89108421_-	54	Scyl2	15.6022
chr9_109735401_109735709_+	9	Nme6	15.5968
chr17_71798185_71813101_-	5	Smchd1	15.5905
chr6_124959516_124960398_+	5	Zfp384	15.5859
chr1_165818435_165845855_+	24	Kifap3	15.5851
chr2_181426058_181428583_-	6	Rgs19	15.5825
chr1_75207598_75207814_+	28	Stk16	15.5615
chr8_108224059_108224181_-	8	Acd	15.5467
chr6_57740028_57758529_-	10	Vopp1	15.5465
chr19_5681591_5683276_-	15	Pcnxl3	15.5365
chr6_113652714_113654027_+	31	Tatdn2	15.5306
chr19_24213321_24248444_-	9	Tjp2	15.5257
chr1_95621892_95628433_-	13	Thap4	15.5098
chr1_14260922_14264145_-	32	Eya1	15.4998
chr11_95610920_95614188_+	33	Zfp652	15.4968
chr10_94956344_94959457_-	7	D10Ertd322e	15.4851
chr6_113257562_113259796_+	23	Brpf1	15.4843
chr2_5766430_5769166_+	9	Nudt5	15.4841
chr17_48549696_48550152_+	20	AI314976	15.4642
chr17_33668741_33674031_+	134	Adamts10	15.4513
chr14_58262059_58262171_-	5	Xpo4	15.4435
chr6_64992723_64993199_+	35	Smarcad1	15.4345
chr4_129952213_129952701_-	10	Serinc2	15.4096
chrX_6763460_6789989_-	5	Clcn5	15.4058
chr8_87361491_87361587_-	35	Rad23a	15.4028
chr3_94668299_94668406_+	12	Pogz	15.3966
chr10_60811133_60811281_-	43	X99384	15.3781
chr4_3866108_3866525_+	7	Chchd7	15.3641
chr10_7493228_7493745_-	44	BC013529	15.3596
chr6_71833595_71834533_-	10	Ptcd3	15.3512
chr9_21560738_21561733_-	7	Spc24	15.3245
chr9_107456574_107459783_+	14	Rassf1	15.3202
chr2_106809714_106814458_-	5	2700007P21Rik	15.312
chr13_30012093_30075996_-	9	E2f3	15.3023
chr16_17530477_17530776_-	8	Thap7	15.295
chr7_54051657_54052766_+	7	Gtf2h1	15.2827
chr15_10517678_10521341_-	10	Rai14	15.2784
chr8_3641819_3641894_+	6	Stxbp2	15.2755
chr5_124860387_124864407_-	11	Sbno1	15.2736
chr19_4127131_4127549_+	20	Tmem134	15.2509
chr8_42346534_42346713_+	26	Pcm1	15.2455
chr18_31840324_31841660_+	21	Sap130	15.2378
chr2_52986009_52990873_+	20	Fmnl2	15.2203
chr8_127200346_127202901_-	7	Ttc13	15.2164
chrX_82982687_82984560_-	5	Gyk	15.2128
chr12_88300777_88301221_+	6	2310044G17Rik	15.2119
chr2_32147734_32152484_+	26	Golga2	15.2034
chr1_135285136_135285505_-	102	Sox13	15.2026
chr18_74435070_74435557_+	80	Mbd1	15.1947
chr3_136591582_136597992_+	61	Ppp3ca	15.1803
chr15_83232428_83283296_-	6	Pacsin2	15.1797
chr13_9157474_9163920_+	10	Larp4b	15.1667
chr9_82809030_82809568_-	6	Phip	15.141
chr9_26799872_26806978_-	11	Acad8	15.1397
chr6_148721327_148723498_-	11	Ipo8	15.133
chr19_45065847_45066627_+	5	Sema4g	15.1251
chr18_62670767_62674673_-	5	Fbxo38	15.0801
chrX_7709002_7709412_-	17	Wdr13	15.0707
chr8_46441082_46443751_-	57	Fam149a	15.0601
chr11_115914432_115914803_+	12	Unk	15.0389
chr7_133616607_133618509_-	45	Sh2b1	15.0252
chr10_42523787_42524885_+	6	Sec63	15.0246
chr15_57880339_57900873_-	6	Zhx1	15.0129
chr1_152420724_152427357_-	9	Hmcn1	15.007
chr7_36214316_36214933_+	21	Ccdc123	14.9924
chr11_115485681_115488950_-	18	Slc25a19	14.9832
chr5_31447124_31447612_-	7	Mpv17	14.9726
chr5_23317659_23321469_+	10	Rint1	14.9659
chr7_30770344_30772600_+	21	Zfp568	14.9602
chr9_21282791_21283342_+	5	Dnm2	14.9574
chr6_17498838_17503238_+	7	Met	14.9547
chr2_37230947_37232180_-	7	Rc3h2	14.9433
chr4_115964871_115972243_+	5	Pik3r3	14.9406
chr16_3884805_3897250_+	6	Nat15	14.9367
chr1_180128420_180168042_+	6	Pppde1	14.902
chr15_7765686_7784347_+	5	Gdnf	14.897
chr12_85029242_85040304_+	15	Psen1	14.8881
chr17_57401210_57401779_+	116	Trip10	14.8801
chr10_61892555_61893218_-	7	Supv3l1	14.8787
chr9_15128156_15128592_-	41	5830418K08Rik	14.8776
chr13_120218218_120218966_+	53	Paip1	14.8745
chr5_21152052_21154479_+	5	Armc10	14.8718
chr14_123372506_123377389_-	7	Tmtc4	14.8318
chr2_126475916_126477968_-	7	Gabpb1	14.8317
chr15_88923278_88924566_+	10	1300018J18Rik	14.831
chr11_70421016_70421318_+	6	Mink1	14.8199
chr13_55657585_55671065_-	11	Fam193b	14.8189
chr1_4766881_4767605_-	29	Mrpl15	14.8098
chr10_126533797_126533970_-	14	Os9	14.7868
chr17_27330174_27330782_-	6	Lemd2	14.7854
chr7_26404478_26405914_+	11	Atp5sl	14.7797
chr2_119761401_119764227_+	18	Mga	14.7632
chr15_76502191_76519757_+	10	Ppp1r16a	14.7611
chr19_47116628_47117255_-	5	Pcgf6	14.7559
chr11_57935879_57938433_-	30	Gemin5	14.7459
chr2_167777578_167789127_+	11	Ptpn1	14.7295
chr3_57551955_57568178_+	25	Rnf13	14.7063
chr9_22153743_22155363_-	7	Anln	14.6902
chr11_95829792_95830112_-	6	Igf2bp1	14.6886
chr3_95652983_95653617_-	9	Prpf3	14.67
chr18_68038313_68040401_+	42	Cep192	14.6693
chr5_87233615_87238329_+	11	Ythdc1	14.6591
chr11_101078681_101079967_-	11	Ezh1	14.6576
chr1_64605222_64608326_+	13	Creb1	14.6575
chr15_99125703_99133713_+	7	Prpf40b	14.6512
chr1_60510605_60521372_+	12	Abi2	14.6453
chr1_39612514_39617537_-	7	Rnf149	14.624
chr9_83744314_83746690_+	9	Ttk	14.6155
chr11_6166919_6167420_-	5	Ddx56	14.6078
chr16_94792140_94881103_+	6	Dyrk1a	14.5991
chr4_125914521_125917266_-	22	Mtap7d1	14.5938
chr1_167263524_167268318_-	5	Dcaf6	14.5935
chr12_103707572_103710207_+	13	Golga5	14.5811
chr6_52196198_52196635_+	17	Hoxa11as	14.5646
chr3_83704336_83705267_-	7	D930015E06Rik	14.5542
chr2_181325689_181327118_-	35	Znf512b	14.5467
chr3_89144393_89145429_-	8	Adam15	14.537
chr7_138582018_138584715_+	9	Acadsb	14.5325
chr19_10629653_10630202_-	24	Tmem216	14.5269
chrX_7369462_7376415_+	7	Gripap1	14.526
chr4_102788264_102799877_+	6	Mier1	14.5206
chr4_34586569_34588122_+	8	Rars2	14.5164
chr17_47113038_47117268_-	10	Ubr2	14.5143
chr6_49024101_49032843_+	18	2410003K15Rik	14.4788
chr9_45662737_45664170_+	6	Bace1	14.4675
chrX_17824234_17824692_+	16	Kdm6a	14.4654
chr2_14989825_14991484_+	27	Arl5b	14.4617
chr7_4703576_4703709_-	7	Cox6b2	14.4525
chr15_34362505_34362787_+	7	Matn2	14.4484
chr12_88772487_88775068_-	12	Alkbh1	14.4059
chr8_88365001_88366919_+	50	Phkb	14.387
chr13_14093444_14095796_-	10	Tbce	14.3739
chr14_105531223_105538307_-	58	Rbm26	14.3704
chr7_112722929_112729648_-	83	Apbb1	14.3606
chr1_134394583_134400340_+	20	Rbbp5	14.3566
chr15_97890384_97892380_-	10	Senp1	14.3507
chr5_76966881_76971075_+	46	Exoc1	14.335
chr4_44165424_44180498_-	30	Rnf38	14.3215
chr2_35288151_35317864_-	25	Ggta1	14.2927
chr18_70613041_70623615_-	14	4930503L19Rik	14.2733
chr4_58517652_58565972_-	5	Lpar1	14.2619
chr11_8907603_8910243_-	18	Hus1	14.2601
chr17_23917022_23923143_-	5	Flywch2	14.2587
chr18_54093198_54096506_+	44	Csnk1g3	14.2309
chr18_4379738_4380670_+	30	Mtpap	14.2256
chr1_158388134_158404278_-	5	Soat1	14.2168
chr5_121876834_121879341_+	12	Naa25	14.2099
chr4_94518564_94520059_+	17	Tek	14.2046
chr19_3864758_3875734_+	6	Chka	14.1994
chr12_17553998_17554091_+	23	Odc1	14.1993
chr15_79566348_79567495_-	40	Sun2	14.1969
chr17_75261485_75262676_+	14	Ttc27	14.1957
chr10_110398192_110399352_-	8	Zdhhc17	14.1937
chr4_108993929_108994674_+	6	Eps15	14.1933
chr11_116700441_116701151_-	8	Jmjd6	14.181
chr2_34029307_34031384_-	5	Pbx3	14.1243
chr12_85740361_85741779_-	9	Entpd5	14.1219
chr12_114252892_114261352_+	5	Pacs2	14.1206
chr16_58507726_58523614_-	38	St3gal6	14.1148
chr2_90607697_90608009_+	7	Fnbp4	14.0995
chr8_108303910_108305966_-	9	Ranbp10	14.0744
chrX_12264326_12270710_-	32	Med14	14.0687
chr8_47065992_47069394_+	9	Ufsp2	14.0657
chr11_96144699_96145479_+	16	Hoxb8	14.0536
chr1_182014635_182024511_+	17	Cdc42bpa	14.0529
chr3_60305015_60332677_+	5	Mbnl1	14.0478
chr19_46136983_46137101_+	17	Pprc1	14.0312
chr17_24737409_24738333_-	10	Tsc2	14.0221
chrX_12630475_12671049_+	10	Usp9x	14.0088
chr1_24036778_24037580_-	28	Fam135a	14.0068
chr11_32114104_32114181_-	8	Rhbdf1	14.0061
chr11_120657036_120657532_-	8	Dus1l	13.9963
chr18_60982643_60986993_-	12	Tcof1	13.9895
chr5_147566174_147580512_-	13	Usp12	13.9831
chr5_125758234_125764268_-	13	Scarb1	13.9781
chrX_93651953_93658229_+	8	Heph	13.967
chr13_101489324_101490542_-	8	Cdk7	13.9652
chr1_89859062_89861880_-	18	Usp40	13.9587
chr15_100240661_100242664_-	9	Slc11a2	13.9521
chr1_121539234_121544993_-	10	Epb4.1l5	13.9395
chr1_99722616_99728031_-	14	Pam	13.9392
chr16_33457104_33466940_+	28	Zfp148	13.9294
chr10_40156017_40186443_+	9	Cdk19	13.9222
chr9_30247809_30270804_+	9	Snx19	13.9113
chr17_80992498_80996892_-	94	Map4k3	13.905
chr19_25311481_25349237_+	6	Kank1	13.9003
chr9_50335053_50336250_-	13	Pts	13.8934
chr6_113326057_113326885_-	9	Tada3	13.8812
chr4_69942561_69950878_-	12	Cdk5rap2	13.8771
chr11_90111048_90112084_+	11	Mmd	13.8711
chr11_96790822_96795828_+	15	Prr15l	13.8581
chr17_35830861_35838948_-	5	Ddr1	13.8238
chr2_132635688_132635822_-	8	Trmt6	13.8092
chr3_89240875_89243438_+	11	Pbxip1	13.8091
chr2_28496809_28507688_+	19	Tsc1	13.808
chr8_113251450_113251728_+	7	Mtss1l	13.8052
chr5_108228278_108238608_-	8	Evi5	13.7713
chr11_87392038_87397422_+	29	38231	13.7694
chr11_106029793_106032469_-	7	Strada	13.7686
chr13_91940620_91945341_-	13	Zcchc9	13.7615
chr18_38156776_38158349_-	13	Arap3	13.7506
chr3_87492771_87501266_+	32	Arhgef11	13.7465
chr2_126738480_126739035_-	18	2010106G01Rik	13.7442
chr8_97356599_97361853_-	23	Ciapin1	13.7246
chr9_66601627_66611053_+	12	Car12	13.7198
chr10_121060046_121063185_-	16	Xpot	13.7029
chr10_66559465_66620654_+	11	Jmjd1c	13.6982
chr2_129419429_129433868_+	8	Sirpa	13.6969
chr15_97794765_97795270_+	18	Tmem106c	13.6962
chr8_26066470_26073385_-	6	Adam9	13.688
chr5_110665497_110666673_+	16	Ankle2	13.685
chr19_21351578_21354114_+	11	Zfand5	13.6785
chr5_33082020_33083271_-	25	Pisd	13.6754
chr15_81752934_81755657_-	7	Polr3h	13.6705
chr2_29960541_29963020_-	5	Zer1	13.6654
chrX_97820725_97821224_-	49	Pdzd11	13.6485
chr5_144086076_144086563_-	5	Zdhhc4	13.6457
chr4_52452281_52453072_+	22	Smc2	13.6408
chr11_115796788_115813280_+	8	Sap30bp	13.6216
chr5_74942849_74943131_+	15	Fip1l1	13.6147
chr1_59174849_59176840_-	7	Als2cr4	13.5917
chr7_20167686_20169503_-	7	Sfrs16	13.5765
chr13_113591473_113646953_+	21	Ppap2a	13.5741
chr1_89952238_90111618_+	8	Ugt1a5	13.5475
chr2_165611237_165617404_-	5	Zmynd8	13.544
chr4_24506049_24507197_+	12	F730047E07Rik	13.5371
chr10_85366993_85368093_-	30	Prdm4	13.5287
chr16_36885273_36886216_+	12	Golgb1	13.5193
chr11_77837320_77838314_+	9	Phf12	13.5118
chr1_58558727_58561615_-	6	Orc2l	13.5115
chr3_88730991_88732368_-	13	Dap3	13.5033
chrX_35940058_35988154_-	6	C1galt1c1	13.4829
chr17_23900284_23907201_-	17	Flywch1	13.482
chr1_187156141_187165101_+	12	Bpnt1	13.4791
chr6_88815282_88824912_-	66	Podxl2	13.4573
chr2_11701449_11703103_+	6	Ankrd16	13.4555
chr5_28102218_28106805_-	8	Paxip1	13.449
chr2_158274184_158275912_+	39	Ralgapb	13.4298
chr2_125692120_125704013_+	150	Galk2	13.4088
chr2_29646078_29650903_+	6	Coq4	13.4047
chr19_44831925_44835364_+	13	Pax2	13.4047
chr5_121975775_121976753_-	7	Mapkapk5	13.3879
chr9_118428301_118431635_+	17	Golga4	13.3745
chr4_138996736_138998600_+	11	Ubr4	13.3709
chr2_92210139_92210333_-	34	Gyltl1b	13.365
chr1_138189997_138194318_-	32	Camsap1l1	13.3629
chr4_33130960_33136656_+	71	Ube2j1	13.3607
chr2_154421305_154421937_-	7	Pxmp4	13.3588
chr1_59701432_59712301_-	12	Sumo1	13.3571
chr2_93277626_93302486_-	5	Cd82	13.3499
chr4_19599673_19600302_-	7	Wwp1	13.3331
chr2_26253443_26254075_-	5	Inpp5e	13.3289
chr9_122043193_122046023_+	12	Snrk	13.3155
chr10_128240412_128240632_-	5	1110012D08Rik	13.2821
chr7_109045559_109046246_+	13	3200002M19Rik	13.2806
chr4_83064686_83081094_+	6	Snapc3	13.2782
chr19_11996052_11996410_+	11	Patl1	13.2724
chr11_77398995_77415200_-	6	Taok1	13.2705
chr16_72936030_72956519_+	24	Robo1	13.2592
chr7_112533085_112533459_-	16	Fam160a2	13.2574
chr2_130461199_130461571_-	10	Prosapip1	13.2542
chr11_94515473_94517800_+	8	Mrpl27	13.2469
chr9_44603794_44604406_-	5	Tmem25	13.2383
chr7_51725906_51726228_+	8	Josd2	13.2372
chr7_75352758_75353798_+	7	Igf1r	13.2277
chr2_156373618_156375620_+	7	0610011L14Rik	13.2114
chr3_132665595_132666627_-	5	Gstcd	13.2043
chr2_69660115_69661843_+	6	Klhl23	13.1832
chrX_163803148_163811925_-	5	Prps2	13.1831
chr9_50584087_50584648_+	16	Alg9	13.1526
chr1_107471234_107476498_-	20	Pign	13.1493
chr16_48927457_48927654_-	38	Dzip3	13.1438
chr4_71799718_71800722_-	6	Tle1	13.1054
chr7_109183928_109188063_-	9	Rnf121	13.1041
chr10_127534115_127545949_+	7	Baz2a	13.1011
chr4_148988280_149001320_+	18	Clstn1	13.1
chr4_107842830_107844693_+	19	Echdc2	13.088
chr11_87551774_87554006_+	7	Supt4h1	13.067
chr7_56044506_56051275_+	13	Zdhhc13	13.0668
chr2_180319191_180319398_+	5	1600027N09Rik	13.0599
chr8_49195869_49197012_+	13	Dctd	13.0455
chr3_157703585_157706524_+	7	Lrrc40	13.0136
chr10_62754030_62761867_+	6	Herc4	13.0067
chr4_117354597_117354818_-	33	Dmap1	13.0046
chr10_93349842_93352282_-	30	Metap2	13.0043
chr2_158672724_158675217_+	94	Dhx35	12.9973
chr9_15298072_15330071_+	6	BC017612	12.9935
chr15_81847627_81852874_+	5	Xrcc6	12.9846
chr11_29053337_29053936_+	5	Pnpt1	12.9821
chr10_12973684_12975115_-	5	Phactr2	12.9591
chr8_49502598_49640506_-	7	Odz3	12.9569
chr15_98471180_98471607_+	7	Cacnb3	12.935
chr6_85866100_85871416_+	5	Tprkb	12.9346
chr14_21556724_21558062_-	10	Camk2g	12.9265
chr2_132382711_132390362_-	97	Gpcpd1	12.9219
chr8_72784487_72785129_+	8	Sfrs14	12.9189
chr11_64805855_64805940_+	5	Elac2	12.9175
chr10_85485074_85487160_+	5	Fbxo7	12.9123
chrX_22838698_22871340_-	5	Klhl13	12.8959
chr1_75187453_75188397_-	23	Atg9a	12.8952
chr5_111204656_111208705_-	9	Pus1	12.8741
chr2_26774877_26775249_+	5	Surf2	12.8673
chr11_76568301_76574742_-	6	Gosr1	12.8658
chr7_88042872_88045233_-	7	Wdr73	12.8648
chr9_120026654_120029000_+	5	Slc25a38	12.8577
chr9_44743583_44745715_-	8	Ube4a	12.8546
chr15_103074458_103075694_+	17	Hnrnpa1	12.8535
chrX_146956752_147019007_-	8	Apex2	12.8401
chr1_191503019_191504150_-	9	Cenpf	12.8377
chr3_108456897_108464272_+	8	Clcc1	12.8289
chr13_102460537_102464330_-	19	Pik3r1	12.8165
chr9_15541471_15542517_+	10	Slc36a4	12.8032
chr13_73464916_73465725_-	7	Ndufs6	12.7996
chr11_78350077_78352335_+	25	Ift20	12.7779
chr8_72976815_72979364_-	5	Klhl26	12.7617
chr2_127591853_127593906_-	62	Nphp1	12.7501
chr15_12760190_12763583_+	6	Rnasen	12.7444
chr5_147079861_147083170_+	20	Cdk8	12.7243
chr3_33699595_33699877_+	9	Ttc14	12.7198
chr4_80949576_80952700_-	5	Mpdz	12.718
chr17_8365872_8368383_+	5	Fgfr1op	12.7136
chr11_60219378_60220795_-	6	Atpaf2	12.6853
chr11_40535257_40535331_-	7	Hmmr	12.6724
chr1_172811171_172815197_-	17	Dusp12	12.659
chr10_121518661_121525934_-	11	Tmem5	12.6493
chr2_93037134_93037765_+	9	Trp53i11	12.648
chr8_127249274_127252268_+	9	Arv1	12.6429
chr11_69113816_69116595_-	6	Cntrob	12.6253
chr10_88237716_88237953_-	42	Utp20	12.6133
chr7_106719219_106730770_+	6	Arrb1	12.6014
chr17_35978709_35981376_+	6	Mdc1	12.5868
chr18_14097649_14131009_-	5	Zfp521	12.585
chr15_58777573_58783024_-	20	Mtss1	12.5681
chr13_14262337_14273486_+	24	Arid4b	12.5621
chr7_25845801_25847901_-	12	Grik5	12.5422
chr15_66409408_66411634_+	11	Phf20l1	12.5371
chr17_31729219_31732172_+	40	Pknox1	12.5254
chr8_74489818_74491797_+	8	BC049349	12.5211
chr17_80680767_80689066_-	7	Dhx57	12.5128
chr6_112996452_112997408_+	7	Thumpd3	12.5076
chr15_63781681_63802484_-	9	Fam49b	12.4993
chr9_21888651_21889800_-	12	Ecsit	12.4922
chr2_30219824_30223071_+	36	Fam73b	12.4865
chr1_89670805_89672331_+	41	Atg16l1	12.4826
chr11_120491194_120491801_-	10	Mafg	12.4806
chr2_29030002_29032396_+	6	Setx	12.4466
chr10_117585170_117587877_+	5	Mdm1	12.4345
chr8_72755304_72758056_-	6	Armc6	12.4273
chr12_17697851_17774019_+	12	Hpcal1	12.4077
chr5_111129782_111130639_-	49	Ep400	12.4024
chr14_56518141_56518650_-	6	Sdr39u1	12.3913
chr2_77103821_77118611_-	9	Sestd1	12.3842
chr16_90242896_90243116_-	10	Sfrs15	12.3823
chr13_101260118_101262197_-	5	Gtf2h2	12.3726
chr1_120444234_120444441_+	5	Clasp1	12.3662
chr1_74502793_74508139_-	11	Usp37	12.3565
chr10_28279970_28286300_+	182	Ptprk	12.3493
chr17_29419211_29430951_+	12	BC004004	12.341
chr7_140850326_140851818_+	7	2700050L05Rik	12.3378
chr9_122979735_122989468_-	23	Zdhhc3	12.3337
chr13_70932098_70934327_-	8	Adamts16	12.3318
chr10_87895388_87895881_+	6	Gnptab	12.3274
chrX_34637012_34639060_-	7	Upf3b	12.3266
chr2_84283081_84284166_-	17	Tfpi	12.3197
chr11_106897903_106901539_-	17	Bptf	12.3184
chr11_115447733_115448309_-	5	Gga3	12.3134
chr17_66461240_66463202_+	5	ORF19	12.3012
chr7_150772415_150774396_-	6	Cars	12.2917
chr18_35878039_35881897_-	59	Ecscr	12.2847
chr8_112230318_112233310_+	5	Zfp821	12.2828
[truncated: 1,570 more rows]
