# Supplementary material for: Refining transcriptional programs in kidney development by integration of deep RNA-sequencing and array-based spatial profiling
Source: BMC Genomics. 2011 Sep 5;12:441. doi: 10.1186/1471-2164-12-441 (PMC3180702; doi:10.1186/1471-2164-12-441)
Supplement: Additional file 7 — Alternative Exon Junctions (> 5 tags). Exon junction tags with reference (UCSC Genes) or non-reference (other models) evidence of alternative 5' end usage. [file 1471-2164-12-441-S7.XLS]

## Sheet: Sheet1
Supplementary Table 7: Alternative 5' exon usage
Common Name	Evidence from Reference (UCSC Genes) or Not	Chromo	First Junction Donor Site	Strand	First Exon Co-ordinates	Junction Tag Counts
2700099C18Rik	ref	chr17	95149572	+	95149439_95149572	25
2700099C18Rik	non-ref	chr17	95159030	+	95158225_95159030	24
2810403A07Rik	ref	chr3	88489809	+	88489715_88489809	15
2810403A07Rik	ref	chr3	88503930	+	88503872_88503930	14
4933424B01Rik	ref	chr6	146504652	-	146504652_146504831	18
4933424B01Rik	ref	chr6	146525822	-	146525822_146526357	43
5730559C18Rik	non-ref	chr1	138126770	-	138126770_138126866	11
5730559C18Rik	ref	chr1	138130479	-	138130479_138130841	15
6720401G13Rik	non-ref	chrX	47933515	-	47933515_47933670	16
6720401G13Rik	ref	chrX	47988121	-	47988121_47988435	81
9030607L17Rik	non-ref	chr10	80165099	+	80164928_80165099	11
9030607L17Rik	ref	chr10	80165704	+	80165437_80165704	16
Abhd4	non-ref	chr14	54874146	+	54873803_54874146	12
Abhd4	ref	chr14	54878994	+	54878971_54878994	63
Abl1	ref	chr2	31545462	+	31544075_31545462	19
Abl1	ref	chr2	31615635	+	31615464_31615635	43
Abtb1	non-ref	chr6	88789039	-	88789039_88789074	12
Abtb1	ref	chr6	88791762	-	88791762_88791929	21
Acin1	ref	chr14	55272371	-	55272371_55272522	15
Acin1	ref	chr14	55305305	-	55305305_55305768	35
Adk	ref	chr14	21871922	+	21871854_21871922	44
Adk	non-ref	chr14	21895543	+	21895372_21895543	14
Akap13	ref	chr7	82600634	+	82600419_82600634	42
Akap13	non-ref	chr7	82756434	+	82754563_82756434	35
Akt2	ref	chr7	28376898	+	28376578_28376898	16
Akt2	non-ref	chr7	28382274	+	28381847_28382274	10
Aldoa	ref	chr7	133942558	-	133942558_133942697	451
Aldoa	non-ref	chr7	133943515	-	133943515_133943563	21
Anks3	ref	chr16	4942215	-	4942215_4942299	23
Anks3	ref	chr16	4964212	-	4964212_4964330	61
Ano1	ref	chr7	151836407	-	151836407_151836459	12
Ano1	non-ref	chr7	151924267	-	151924267_151924461	11
Anp32a	ref	chr9	62189361	+	62189149_62189361	267
Anp32a	non-ref	chr9	62190310	+	62190269_62190310	20
Apc	ref	chr18	34380930	+	34380637_34380930	15
Apc	non-ref	chr18	34460969	+	34460915_34460969	14
Arhgap24	non-ref	chr5	103197980	+	103197789_103197980	47
Arhgap24	non-ref	chr5	103275188	+	103274022_103275188	16
Arl4a	ref	chr12	40763849	-	40763849_40763963	29
Arl4a	ref	chr12	40764424	-	40764424_40764574	15
Atp5a1	ref	chr18	78012849	+	78012506_78012849	3562
Atp5a1	non-ref	chr18	78018676	+	78017711_78018676	55
Atxn2l	non-ref	chr7	133635962	-	133635962_133636212	34
Atxn2l	ref	chr7	133646413	-	133646413_133646816	32
Bcl2l1	non-ref	chr2	152656121	-	152656121_152657037	55
Bcl2l1	ref	chr2	152657338	-	152657338_152657418	56
Brd2	ref	chr17	34251834	-	34251834_34252209	12
Brd2	non-ref	chr17	34259106	-	34259106_34259565	13
Bscl2	ref	chr19	8912354	+	8911956_8912354	16
Bscl2	non-ref	chr19	8915058	+	8914991_8915058	14
Bub1b	ref	chr2	118424197	+	118423946_118424197	60
Bub1b	ref	chr2	118426020	+	118425873_118426020	11
Cast	non-ref	chr13	74907993	-	74907993_74908185	19
Cast	non-ref	chr13	74945883	-	74945883_74946070	12
Cbx5	ref	chr15	103045698	-	103045698_103045783	17
Cbx5	ref	chr15	103070163	-	103070163_103070247	116
Cd82	non-ref	chr2	93292765	-	93292765_93292836	16
Cd82	ref	chr2	93302486	-	93302486_93302653	34
Cdc42ep4	ref	chr11	113612043	-	113612043_113612474	13
Cdc42ep4	non-ref	chr11	113612921	-	113612921_113613408	24
Cdk2ap1	non-ref	chr5	124801149	-	124801149_124804303	14
Cdk2ap1	non-ref	chr5	124802208	-	124802208_124802242	12
Clasp2	ref	chr9	113650993	+	113650590_113650993	15
Clasp2	ref	chr9	113785468	+	113785361_113785468	19
Cnot10	ref	chr9	114507822	-	114507822_114507953	15
Cnot10	ref	chr9	114549036	-	114549036_114549192	109
Cntrob	ref	chr11	69132854	-	69132854_69132971	11
Cntrob	ref	chr11	69136191	-	69136191_69137375	26
Col18a1	non-ref	chr10	76574962	-	76574962_76576423	14
Col18a1	ref	chr10	76575703	-	76575703_76576450	27
Col18a1	ref	chr10	76629183	-	76629183_76629275	17
Ctage5	ref	chr12	60230883	+	60230732_60230883	32
Ctage5	ref	chr12	60232591	+	60232439_60232591	69
Cyhr1	non-ref	chr15	76486789	-	76486789_76487361	230
Cyhr1	ref	chr15	76490384	-	76490384_76490538	25
D0H4S114	non-ref	chr18	33602737	-	33602737_33603023	13
D0H4S114	non-ref	chr18	33623199	-	33623199_33623275	16
Dab2	ref	chr15	6249899	+	6249788_6249899	28
Dab2	ref	chr15	6336932	+	6336747_6336932	65
Dazap2	ref	chr15	100446155	+	100446092_100446155	540
Dazap2	non-ref	chr15	100446753	+	100446361_100446753	14
Dcaf6	ref	chr1	167318788	-	167318788_167319046	16
Dcaf6	ref	chr1	167390261	-	167390261_167390594	22
Dgat1	ref	chr15	76333583	-	76333583_76333628	10
Dgat1	ref	chr15	76341984	-	76341984_76342248	18
Dgkz	ref	chr2	91803442	-	91803442_91803720	32
Dgkz	non-ref	chr2	91805576	-	91805576_91805760	13
Dhx32	non-ref	chr7	140951703	-	140951703_140951953	10
Dhx32	ref	chr7	140968284	-	140968284_140968486	40
Dlst	ref	chr12	86451909	+	86451782_86451909	33
Dlst	ref	chr12	86469391	+	86469260_86469391	10
Dnajc14	non-ref	chr10	128242739	+	128241810_128242739	23
Dnajc14	non-ref	chr10	128248967	+	128248672_128248967	15
Dnmbp	non-ref	chr19	43954102	-	43954102_43954291	16
Dnmbp	non-ref	chr19	43963799	-	43963799_43963931	28
Dnmt3a	ref	chr12	3807120	+	3806979_3807120	22
Dnmt3a	ref	chr12	3891860	+	3891743_3891860	74
Dsp	ref	chr13	38243663	+	38243162_38243663	15
Dsp	non-ref	chr13	38283727	+	38283507_38283727	15
Emp3	ref	chr7	53176005	-	53176005_53176219	20
Emp3	ref	chr7	53176611	-	53176611_53176796	205
Epb4.1	ref	chr4	131604785	-	131604785_131604993	72
Epb4.1	ref	chr4	131631094	-	131631094_131631228	26
Epb4.1l4a	ref	chr18	34166422	-	34166422_34166860	10
Epb4.1l4b	ref	chr4	57155719	-	57155719_57156028	16
Epc1	ref	chr18	6490460	-	6490460_6490854	31
Epc1	ref	chr18	6515862	-	6515862_6516085	15
Erc1	ref	chr6	119693305	-	119693305_119693499	16
Erc1	ref	chr6	119797894	-	119797894_119798168	17
Fam115a	ref	chr6	42642931	-	42642931_42643058	37
Fam115a	non-ref	chr6	42659957	-	42659957_42660052	56
Fis1	ref	chr5	137429460	+	137429144_137429460	24
Fis1	ref	chr5	137438098	+	137437946_137438098	368
Fndc3a	non-ref	chr14	73002728	-	73002728_73002769	24
Fndc3a	ref	chr14	73109524	-	73109524_73109810	15
Gatad2a	ref	chr8	72497988	-	72497988_72498282	10
Gatad2a	ref	chr8	72519841	-	72519841_72520278	23
Gcnt1	ref	chr19	17431046	-	17431046_17431157	19
Gcnt1	ref	chr19	17447255	-	17447255_17447334	10
Gnas	ref	chr2	174110009	+	174109820_174110009	11
Gnas	ref	chr2	174153442	+	174153414_174153442	37
Gpr116	non-ref	chr17	43497545	+	43497381_43497545	24
Gpr116	ref	chr17	43526656	+	43526414_43526656	34
Gstz1	ref	chr12	88488794	+	88488667_88488794	65
Gstz1	non-ref	chr12	88498610	+	88488686_88498610	14
Hdgfrp2	ref	chr17	56219249	+	56219079_56219249	41
Hdgfrp2	non-ref	chr17	56221139	+	56220844_56221139	17
Hdlbp	non-ref	chr1	95342156	-	95342156_95342264	105
Hdlbp	ref	chr1	95375289	-	95375289_95375385	41
Herc1	ref	chr9	66198428	+	66198256_66198428	126
Herc1	ref	chr9	66296339	+	66295818_66296339	23
Hnf4a	ref	chr2	163373155	+	163372923_163373155	17
Hnf4a	non-ref	chr2	163394745	+	163394627_163394745	59
Hnrnpf	ref	chr6	117857897	+	117857821_117857897	10
Hnrnpf	non-ref	chr6	117867089	+	117864402_117867089	51
Hnrnpk	non-ref	chr13	58502895	-	58502895_58502931	13
Hnrnpk	ref	chr13	58503753	-	58503753_58503877	672
Hnrpdl	ref	chr5	100465880	-	100465880_100465995	10
Hnrpdl	non-ref	chr5	100467592	-	100467592_100467930	22
Hoxa10	ref	chr6	52183957	-	52183957_52184938	70
Hoxa10	ref	chr6	52190276	-	52190276_52190853	100
Hoxd4	ref	chr2	74560234	+	74560034_74560234	13
Hoxd4	ref	chr2	74565762	+	74564932_74565762	62
Hp1bp3	ref	chr4	137772655	+	137772541_137772655	58
Hp1bp3	ref	chr4	137773209	+	137773045_137773209	12
Huwe1	non-ref	chrX	148235909	+	148235696_148235909	15
Huwe1	ref	chrX	148238112	+	148237824_148238112	58
Igf2	ref	chr7	149843292	-	149843292_149843386	266
Igf2	ref	chr7	149844268	-	149844268_149844709	89
Igf2	ref	chr7	149846836	-	149846836_149846940	50
Igf2	non-ref	chr7	149852680	-	149852680_149852721	10
Islr	non-ref	chr9	58006233	-	58006233_58006361	162
Islr	ref	chr9	58006768	-	58006768_58006949	69
Kdm2a	non-ref	chr19	4333642	-	4333642_4334001	72
Kdm2a	ref	chr19	4396310	-	4396310_4397077	23
Kdm2b	ref	chr5	123350157	-	123350157_123350359	14
Kdm2b	ref	chr5	123438876	-	123438876_123439101	16
Ldb1	ref	chr19	46113544	-	46113544_46114111	233
Ldb1	ref	chr19	46119319	-	46119319_46119701	110
Leprel2	ref	chr6	124804865	-	124804865_124804997	45
Leprel2	ref	chr6	124807213	-	124807213_124807705	13
Lhfpl2	ref	chr13	94827861	+	94827750_94827861	217
Lhfpl2	non-ref	chr13	94853556	+	94853465_94853556	12
Lpar1	ref	chr4	58566005	-	58566005_58566165	21
Lpar1	non-ref	chr4	58566601	-	58566601_58566784	15
Lzts2	ref	chr19	45089813	+	45089665_45089813	18
Lzts2	ref	chr19	45092720	+	45092624_45092720	14
Macf1	non-ref	chr4	123084680	-	123084680_123089155	43
Macf1	non-ref	chr4	123341708	-	123341708_123342025	42
Maged2	non-ref	chrX	147248158	-	147248158_147248250	84
Maged2	ref	chrX	147248771	-	147248771_147248825	430
Map4k4	ref	chr1	39958131	+	39957757_39958131	165
Map4k4	ref	chr1	40057594	+	40057468_40057594	42
Mcm7	non-ref	chr5	138612037	-	138612037_138612246	16
Mcm7	ref	chr5	138612953	-	138612953_138613090	41
Mdfi	ref	chr17	47970193	-	47970193_47970207	16
Mdfi	ref	chr17	47971261	-	47971261_47971640	40
Mecom	ref	chr3	29911463	-	29911463_29912126	42
Mecom	ref	chr3	30408351	-	30408351_30408409	87
Med13	ref	chr11	86092265	-	86092265_86092424	154
Med13	ref	chr11	86145384	-	86145384_86145530	38
Meis2	ref	chr2	115889827	-	115889827_115890357	27
Meis2	ref	chr2	115890537	-	115890537_115890794	60
Mll3	non-ref	chr5	24800374	-	24800374_24800498	28
Mll3	ref	chr5	25004207	-	25004207_25004601	33
Mllt10	non-ref	chr2	17986465	+	17986317_17986465	45
Mllt10	ref	chr2	18091925	+	18091880_18091925	12
Mospd1	non-ref	chrX	50708832	-	50708832_50709050	12
Mospd1	ref	chrX	50723598	-	50723598_50723669	11
Mtch1	ref	chr17	29479767	-	29479767_29479852	16
Mtch1	ref	chr17	29484411	-	29484411_29484849	186
Mxi1	ref	chr19	53385463	+	53384995_53385463	63
Mxi1	ref	chr19	53404210	+	53403902_53404210	21
Myadm	ref	chr7	3289326	+	3289038_3289326	10
Myadm	ref	chr7	3290793	+	3290556_3290793	104
Myo10	ref	chr15	25552785	+	25552304_25552785	26
Myo10	non-ref	chr15	25704063	+	25703741_25704063	17
Myo1c	non-ref	chr11	75464266	+	75464046_75464266	18
Myo1c	ref	chr11	75465167	+	75465010_75465167	22
Myo5b	ref	chr18	74602461	+	74602272_74602461	24
Myo5b	non-ref	chr18	74874628	+	74874479_74874628	14
Myst4	ref	chr14	22319182	+	22319075_22319182	12
Myst4	non-ref	chr14	22320300	+	22320072_22320300	22
Nfyb	non-ref	chr10	82226203	-	82226203_82226409	51
Nfyb	ref	chr10	82226748	-	82226748_82226886	27
Nr2f2	ref	chr7	77504773	-	77504773_77505479	34
Nr2f2	ref	chr7	77510978	-	77510978_77511632	73
Nsd1	non-ref	chr13	55312426	+	55312095_55312426	23
Nsd1	non-ref	chr13	55313361	+	55313166_55313361	48
Palm	ref	chr10	79256485	+	79256316_79256485	53
Palm	non-ref	chr10	79277506	+	79277406_79277506	15
Pard3	ref	chr8	129588373	+	129587955_129588373	50
Pard3	ref	chr8	129933607	+	129933455_129933607	11
Pcnxl3	ref	chr19	5683276	-	5683276_5683412	15
Pcnxl3	ref	chr19	5687996	-	5687996_5688908	63
Pdgfra	ref	chr5	75548482	+	75548315_75548482	77
Pdgfra	non-ref	chr5	75549723	+	75548964_75549723	17
Phactr2	ref	chr10	13043869	-	13043869_13043966	11
Phactr2	non-ref	chr10	13193861	-	13193861_13194229	23
Phldb1	non-ref	chr9	44529352	-	44529352_44529509	29
Phldb1	ref	chr9	44543207	-	44543207_44543277	22
Picalm	ref	chr7	97279212	+	97278741_97279212	141
Picalm	non-ref	chr7	97354771	+	97354721_97354771	12
Pik3r1	non-ref	chr13	102464330	-	102464330_102464555	19
Pik3r1	ref	chr13	102537931	-	102537931_102538172	19
Plekhg3	ref	chr12	77634805	+	77634546_77634805	35
Plekhg3	ref	chr12	77672629	+	77672590_77672629	27
Plxnb1	non-ref	chr9	108997388	+	108997354_108997388	29
Plxnb1	ref	chr9	108998159	+	108997949_108998159	13
Pnkd	ref	chr1	74331711	+	74331607_74331711	21
Pnkd	ref	chr1	74379365	+	74379183_74379365	25
Polr2a	non-ref	chr2	69561014	+	69560600_69561014	24
Polr2a		chr2	69571632	+		37
Ppp1r9a	non-ref	chr6	4853031	+	4852916_4853031	17
Ppp1r9a	ref	chr6	5027615	+	5027479_5027615	20
Ppp2r4	ref	chr2	30271852	+	30271569_30271852	98
Ppp2r4	non-ref	chr2	30297498	+	30296187_30297498	68
Ppp2r5c	ref	chr12	111685595	+	111685388_111685595	19
Ppp2r5c	ref	chr12	111724162	+	111723948_111724162	43
Prpf40a	ref	chr2	53009671	-	53009671_53009805	52
Prpf40a	ref	chr2	53050056	-	53050056_53050221	18
Prpf4b	ref	chr13	34967563	+	34967362_34967563	20
Prpf4b	ref	chr13	34984032	+	34983958_34984032	19
Ptp4a3	non-ref	chr15	73555278	+	73555220_73555278	10
Ptp4a3	ref	chr15	73578895	+	73578455_73578895	27
Pus7	non-ref	chr5	23255816	-	23255816_23255927	30
Pus7	ref	chr5	23289329	-	23289329_23289479	107
Pwwp2a	ref	chr11	43496118	+	43495499_43496118	45
Pwwp2a	ref	chr11	43518979	+	43518035_43518979	13
Rab11fip3	ref	chr17	26158632	-	26158632_26158805	10
Rab11fip3	ref	chr17	26204526	-	26204526_26206122	17
Rabgap1	ref	chr2	37298976	+	37298804_37298976	13
Rabgap1	ref	chr2	37307821	+	37307773_37307821	37
Rbm16	ref	chr17	3115418	+	3114971_3115418	108
Rbm16	ref	chr17	3171220	+	3171102_3171220	18
Rbm9	ref	chr15	76983959	-	76983959_76984242	188
Rbm9	ref	chr15	77136793	-	77136793_77137483	188
Rbms1	ref	chr2	60719174	-	60719174_60719495	118
Rbms1	ref	chr2	60800747	-	60800747_60801261	63
Rcbtb2	ref	chr14	73542400	+	73542351_73542400	63
Rcbtb2	non-ref	chr14	73542995	+	73542512_73542995	38
Rest	ref	chr5	77694813	+	77694518_77694813	18
Rest	non-ref	chr5	77695438	+	77695220_77695438	10
Rnh1	non-ref	chr7	148354574	-	148354574_148356888	18
Rnh1	non-ref	chr7	148358640	-	148358640_148358757	35
Robo2	ref	chr16	73916342	-	73916342_73916548	70
Robo2	ref	chr16	74411096	-	74411096_74411157	139
Scoc	ref	chr8	85966320	-	85966320_85966547	79
Scoc	ref	chr8	85982159	-	85982159_85982290	11
Senp1	non-ref	chr15	97923078	-	97923078_97923713	18
Senp1	ref	chr15	97923713	-	97923713_97923836	20
Sephs1	ref	chr2	4802906	+	4802609_4802906	64
Sephs1	non-ref	chr2	4803621	+	4803272_4803621	15
`Sept9	ref	chr11	117127909	+	117127559_117127909	131
`Sept10	ref	chr11	117193784	+	117193626_117193784	57
Serpinb6a	ref	chr13	34027790	-	34027790_34027952	49
Serpinb6a	non-ref	chr13	34094334	-	34094334_34094643	16
Sf1	ref	chr19	6364118	+	6363689_6364118	70
Sf1	ref	chr19	6374283	+	6374009_6374283	12
Sfrs11	ref	chr3	157675273	-	157675273_157675412	38
Sfrs11	ref	chr3	157689688	-	157689688_157689822	11
Sfrs11	ref	chr3	157699479	-	157699479_157699603	42
Shisa5	ref	chr9	108941278	+	108941140_108941278	42
Shisa5	ref	chr9	108957521	+	108957424_108957521	13
Sin3a	ref	chr9	56919870	+	56919846_56919870	16
Sin3a	ref	chr9	56924437	+	56924182_56924437	92
Slc25a22	non-ref	chr7	148621186	-	148621186_148621225	23
Slc25a22	ref	chr7	148623467	-	148623467_148623517	11
Slc30a9	ref	chr5	67698436	+	67698195_67698436	79
Slc30a9	ref	chr5	67707084	+	67706916_67707084	12
Slc38a1	ref	chr15	96471484	-	96471484_96472393	23
Slc38a1	ref	chr15	96472558	-	96472558_96472774	10
Slc44a2	non-ref	chr9	21125295	+	21125181_21125295	71
Slc44a2	ref	chr9	21142406	+	21142295_21142406	29
Slc9a3r2	ref	chr17	24781763	-	24781763_24781902	18
Slc9a3r2	ref	chr17	24786882	-	24786882_24787250	13
Smek2	ref	chr11	29073447	+	29072906_29073447	29
Smek2	ref	chr11	29111255	+	29111115_29111255	15
Smg7	ref	chr1	154725170	-	154725170_154725298	13
Smg7	ref	chr1	154749638	-	154749638_154749776	267
Sncaip	ref	chr18	52927604	+	52927362_52927604	17
Sncaip	non-ref	chr18	52928112	+	52927644_52928112	20
Speg	ref	chr1	75378749	+	75378688_75378749	15
Speg	non-ref	chr1	75396837	+	75396659_75396837	17
Srebf1	non-ref	chr11	60023837	-	60023837_60023911	12
Srebf1	ref	chr11	60033954	-	60033954_60034106	15
Srrm2	ref	chr17	23940365	+	23940153_23940365	46
Srrm2	ref	chr17	23958657	+	23952088_23958657	12
Steap2	ref	chr5	5693602	-	5693602_5694077	11
Steap2	ref	chr5	5694379	-	5694379_5694568	59
Ston1	non-ref	chr17	88997081	+	88997023_88997081	12
Ston1	ref	chr17	89026202	+	89025894_89026202	14
Svil	ref	chr18	4920872	+	4920564_4920872	49
Svil	non-ref	chr18	4993985	+	4993810_4993985	14
Tacc2	non-ref	chr7	137789944	+	137789442_137789944	16
Tacc2	ref	chr7	137836501	+	137836069_137836501	25
Tarbp1	ref	chr8	128980376	-	128980376_128980466	15
Tarbp1	ref	chr8	128998154	-	128998154_128998965	56
Tbc1d14	non-ref	chr5	36924335	-	36924335_36924452	21
Tbc1d14	ref	chr5	36925003	-	36925003_36925046	22
Tcf12	non-ref	chr9	71743736	-	71743736_71743891	38
Tcf12	ref	chr9	71959382	-	71959382_71959626	93
Tfdp2	ref	chr9	96096979	+	96096693_96096979	12
Tfdp2	non-ref	chr9	96159719	+	96159666_96159719	11
Tgfbrap1	non-ref	chr1	43149225	-	43149225_43149574	19
Tgfbrap1	ref	chr1	43155114	-	43155114_43155467	15
Tgif1	ref	chr17	71200211	-	71200211_71200550	21
Tgif1	ref	chr17	71202787	-	71202787_71202872	10
Thrap3	ref	chr4	125850687	-	125850687_125850772	14
Thrap3	ref	chr4	125879813	-	125879813_125879954	92
Tial1	ref	chr7	135591634	-	135591634_135591722	11
Tial1	ref	chr7	135604638	-	135604638_135605027	140
Tmem5	ref	chr10	121525934	-	121525934_121526105	11
Tmem5	ref	chr10	121533955	-	121533955_121534158	39
Tnpo1	non-ref	chr13	99660881	-	99660881_99660966	12
Tnpo1	ref	chr13	99696205	-	99696205_99696339	29
Tns1	ref	chr1	74032448	-	74032448_74032509	80
Tns1	non-ref	chr1	74083544	-	74083544_74083707	11
Tns3	non-ref	chr11	8368429	-	8368429_8368822	17
Tns3	non-ref	chr11	8564017	-	8564017_8564089	15
Tor1aip2	ref	chr1	157883050	+	157882856_157883050	23
Tor1aip2	ref	chr1	157888132	+	157887990_157888132	53
Tpm1	ref	chr9	66891384	-	66891384_66891678	107
Tpm1	ref	chr9	66896825	-	66896825_66897020	217
Trip12	non-ref	chr1	84835185	-	84835185_84835307	14
Trip12	ref	chr1	84835803	-	84835803_84835879	123
Tsc22d1	ref	chr14	76818816	+	76815627_76818816	23
Tsc22d1	ref	chr14	76904648	+	76904371_76904648	922
Uba1	ref	chrX	20235652	+	20235546_20235652	16
Uba1	ref	chrX	20240251	+	20240080_20240251	226
Uhrf1	ref	chr17	56442984	+	56442759_56442984	91
Uhrf1	ref	chr17	56443816	+	56443735_56443816	69
Uhrf1bp1	ref	chr17	27993739	+	27993451_27993739	34
Uhrf1bp1l	ref	chr10	89208033	+	89207770_89208033	25
Wdfy3	ref	chr5	102311441	-	102311441_102311669	100
Wdfy3	ref	chr5	102498614	-	102498614_102498940	80
Wibg	ref	chr10	128185054	+	128185017_128185054	23
Wibg	non-ref	chr10	128185622	+	128185510_128185622	71
Wiz	non-ref	chr17	32501126	-	32501126_32501410	14
Wiz	ref	chr17	32526204	-	32526204_32526384	17
Xpo4	ref	chr14	58236967	-	58236967_58237080	41
Xpo4	ref	chr14	58283724	-	58283724_58283793	38
Zbtb5	ref	chr4	45023823	-	45023823_45025284	14
Zbtb5	ref	chr4	45025095	-	45025095_45025284	13
Zfand6	ref	chr7	91827819	-	91827819_91827861	127
Zfand6	non-ref	chr7	91838255	-	91838255_91838468	39
Zfp219	non-ref	chr14	52634180	-	52634180_52634257	21
Zfp219	ref	chr14	52640197	-	52640197_52640408	32
Zfp664	ref	chr5	125343252	+	125343074_125343252	78
Zfp664	non-ref	chr5	125356382	+	125356339_125356382	11
Zzz3	ref	chr3	152059102	+	152058973_152059102	15
Zzz3	ref	chr3	152059725	+	152059657_152059725	12
