# Supplementary material for: Refining transcriptional programs in kidney development by integration of deep RNA-sequencing and array-based spatial profiling
Source: BMC Genomics. 2011 Sep 5;12:441. doi: 10.1186/1471-2164-12-441 (PMC3180702; doi:10.1186/1471-2164-12-441)
Supplement: Additional file 8 — Alt. 5 prime junction tags. Loci with alternative splicing supported by a minimum of 5 exon junction tags. [file 1471-2164-12-441-S8.XLS]

## Sheet: Sheet1
Supplementary Table 8: 15.5dpc kidney miRNAs - small RNAs were mapped to miRBasev15 hairpin squences to obtain more precise counts
MiRNA Family (MiRBasev15)	Tag counts
mmu-miR-130a	287981	N/A		miRNA in expressed in mature kidney and conserved across humans, mouse and rats (Reference: #)
mmu-miR-18a	57368
mmu-miR-17	52812
mmu-miR-145	41302
mmu-miR-19a	33278
mmu-miR-199b-star	31360
mmu-miR-20a	22705
mmu-miR-126-5p	21378
mmu-miR-301a	18441
mmu-miR-107	14172
mmu-miR-126-3p	14032
mmu-miR-106b	13081
mmu-miR-130b	12076
mmu-miR-99a	11267
mmu-let-7g	7686
mmu-miR-93	6651
mmu-miR-322-star	6592
mmu-miR-30b	5812
mmu-miR-214	5136
mmu-miR-335-5p	4775
mmu-miR-125a-5p	3926
mmu-miR-10a	3819
mmu-miR-872-star	3414
mmu-miR-29c	2950
mmu-miR-484	2857
mmu-miR-541	2752
mmu-miR-200a	2675
mmu-miR-192	2556
mmu-miR-25	2472
mmu-miR-23b	2396
mmu-miR-152	2356
mmu-miR-429	2321
mmu-miR-451	2252
mmu-miR-532-5p	2238
mmu-miR-331-3p	2227
mmu-miR-378	2222
mmu-let-7d	2110
mmu-miR-136	2058
mmu-miR-10b	2020
mmu-miR-30a	1880
mmu-miR-182	1780
mmu-let-7e	1767
mmu-miR-374	1749
mmu-miR-376a	1673
mmu-miR-409-3p	1637
mmu-miR-542-3p	1627
mmu-miR-15b	1567
mmu-miR-143	1500
mmu-miR-503	1464
mmu-miR-203	1333
mmu-miR-31	1298
mmu-miR-17-star	1213
mmu-miR-674-star	1158
mmu-miR-301b	1139
mmu-miR-296-5p	1071
mmu-miR-30e	1056
mmu-miR-210	998
mmu-miR-362-3p	958
mmu-miR-23a	945
mmu-let-7b	942
mmu-miR-200b	894
mmu-miR-148a	880
mmu-miR-100	875
mmu-miR-376b	846
mmu-miR-872	824
mmu-miR-34a	821
mmu-miR-20b	802
mmu-miR-744	800
mmu-miR-191	773
mmu-miR-378-star	770
mmu-miR-322	765
mmu-miR-342-3p	758
mmu-miR-455	752
mmu-miR-223	736
mmu-miR-151-5p	727
mmu-miR-298	685
mmu-miR-361	666
mmu-miR-181d	658
mmu-miR-299-star	654
mmu-miR-130b-star	648
mmu-miR-30d	639
mmu-miR-106a	625
mmu-miR-351	569
mmu-miR-467e	555
mmu-miR-34c	492
mmu-miR-141	490
mmu-miR-421	486
mmu-miR-204	485
mmu-miR-425	482
mmu-miR-29a	464
mmu-miR-27b	460
mmu-miR-669f	432
mmu-miR-379	427
mmu-miR-487b	424
mmu-miR-140	423
mmu-miR-542-5p	416
mmu-miR-431	411
mmu-miR-423-3p	393
mmu-miR-297a	387
mmu-miR-185	357
mmu-miR-181a-1-star	353
mmu-miR-495	334
mmu-miR-324-5p	333
mmu-miR-320	318
mmu-miR-32	298
mmu-miR-615-3p	289
mmu-miR-574-3p	283
mmu-let-7i	272
mmu-miR-205	269
mmu-miR-26b	264
mmu-miR-30a-star	260
mmu-miR-34b-5p	260
mmu-miR-362-5p	254
mmu-miR-574-5p	253
mmu-miR-154-star	248
mmu-miR-376c	245
mmu-miR-214-star	243
mmu-miR-149	237
mmu-miR-669d	235
mmu-miR-148b	234
mmu-miR-708	227
mmu-miR-193b	212
mmu-miR-33	212
mmu-miR-7a-star	203
mmu-miR-326	198
mmu-miR-669l	196
mmu-miR-22	192
mmu-miR-483	192
mmu-miR-296-3p	191
mmu-miR-434-5p	190
mmu-miR-340-5p	189
mmu-miR-196b	188
mmu-miR-674	185
mmu-miR-101a	180
mmu-miR-494	173
mmu-miR-187	171
mmu-miR-369-5p	168
mmu-let-7i-star	164
mmu-miR-500	163
mmu-miR-221	162
mmu-miR-382	160
mmu-miR-675-3p	160
mmu-miR-27a	159
mmu-let-7d-star	157
mmu-miR-339-5p	155
mmu-miR-467e-star	152
mmu-miR-139-5p	151
mmu-miR-345-5p	151
mmu-miR-466g	144
mmu-miR-183	142
mmu-miR-24-2-star	142
mmu-miR-335-3p	139
mmu-miR-134	138
mmu-miR-30e-star	138
mmu-miR-193	135
mmu-miR-1839-5p	133
mmu-miR-433	127
mmu-miR-455-star	127
mmu-miR-652	126
mmu-miR-450b-3p	125
mmu-miR-302d	124
mmu-miR-1191	119
mmu-miR-31-star	118
mmu-miR-181c	117
mmu-miR-144	114
mmu-miR-186	114
mmu-miR-127	113
mmu-miR-466d-3p	110
mmu-miR-501-5p	103
mmu-miR-183-star	101
mmu-miR-99b	96
mmu-miR-98	95
mmu-miR-410	93
mmu-miR-489	93
mmu-let-7f-star	88
mmu-miR-423-5p	84
mmu-miR-672	83
mmu-miR-323-3p	82
mmu-miR-409-5p	77
mmu-miR-135b	76
mmu-miR-543	76
mmu-miR-15a	75
mmu-miR-582-5p	75
mmu-miR-15a-star	72
mmu-miR-329	71
mmu-miR-188-5p	69
mmu-miR-28	69
mmu-miR-381	69
mmu-miR-330-star	66
mmu-miR-667	66
mmu-miR-1839-3p	64
mmu-miR-300	64
mmu-miR-328	64
mmu-miR-151-3p	63
mmu-miR-503-star	61
mmu-miR-10b-star	60
mmu-miR-376a-star	60
mmu-miR-33-star	59
mmu-miR-496	57
mmu-miR-196a-star	56
mmu-miR-411-star	55
mmu-miR-150	53
mmu-miR-132	52
mmu-miR-744-star	50
mmu-miR-411	49
mmu-miR-434-3p	49
mmu-miR-297c	48
mmu-miR-676	46
mmu-miR-346	44
mmu-miR-340-3p	40
mmu-miR-467b-star	40
mmu-miR-10a-star	37
mmu-miR-193-star	37
mmu-miR-669c	37
mmu-miR-532-3p	35
mmu-miR-669e	35
mmu-miR-93-star	35
mmu-miR-106b-star	34
mmu-miR-384-3p	34
mmu-miR-676-star	34
mmu-miR-675-5p	33
mmu-miR-96	33
mmu-miR-297b-5p	31
mmu-miR-338-3p	31
mmu-miR-376b-star	31
mmu-miR-99b-star	31
mmu-miR-302a	30
mmu-miR-302b	30
mmu-miR-20a-star	29
mmu-miR-101b	28
mmu-miR-222	28
mmu-miR-3072	28
mmu-miR-380-3p	27
mmu-miR-18b	26
mmu-miR-146a	25
mmu-miR-1930	25
mmu-miR-30c-1-star	25
mmu-miR-345-3p	25
mmu-miR-140-star	24
mmu-miR-155	24
mmu-miR-15b-star	24
mmu-miR-200c	24
mmu-miR-154	23
mmu-miR-350	23
mmu-miR-666-3p	23
mmu-miR-34c-star	22
mmu-miR-125a-3p	21
mmu-miR-30c-2-star	19
mmu-miR-325-star	19
mmu-miR-337-3p	19
mmu-miR-384-5p	19
mmu-let-7b-star	18
mmu-miR-125b-star	18
mmu-miR-1944	18
mmu-miR-200b-star	17
mmu-miR-20b-star	17
mmu-miR-369-3p	17
mmu-miR-671-5p	17
mmu-miR-188-3p	16
mmu-miR-190	16
mmu-miR-341	16
mmu-miR-708-star	16
mmu-miR-1193	15
mmu-miR-22-star	15
mmu-miR-539	15
mmu-miR-669o	15
mmu-miR-27b-star	14
mmu-miR-671-3p	14
mmu-miR-1983	13
mmu-miR-200c-star	13
mmu-miR-700	13
mmu-miR-299	12
mmu-miR-337-5p	12
mmu-miR-501-3p	12
mmu-miR-92b	12
mmu-miR-186-star	11
mmu-miR-218-2-star	11
mmu-miR-34b-3p	11
mmu-miR-383	11
mmu-miR-877	11
mmu-miR-1197	10
mmu-miR-1198	10
mmu-miR-148a-star	10
mmu-miR-331-5p	10
mmu-miR-342-5p	10
mmu-miR-505	10
mmu-let-7c-1-star	9
mmu-miR-127-star	9
mmu-miR-129-3p	9
mmu-miR-142-3p	9
mmu-miR-1959	9
mmu-miR-466k	9
mmu-miR-544	9
mmu-miR-136-star	8
mmu-miR-598	8
mmu-miR-122	7
mmu-miR-1927	7
mmu-miR-203-star	7
mmu-miR-24-1-star	7
mmu-miR-380-5p	7
mmu-miR-433-star	7
mmu-miR-466i	7
mmu-miR-540-5p	7
mmu-miR-551b	7
mmu-miR-125b-3p	6
mmu-miR-195	6
mmu-miR-27a-star	6
mmu-miR-363	6
mmu-miR-877-star	6
mmu-miR-18a-star	5
mmu-miR-377	5
mmu-miR-425-star	5
mmu-miR-431-star	5
mmu-miR-448	5
mmu-miR-466c-5p	5
mmu-miR-874	5
mmu-miR-1187	4
mmu-miR-146b	4
mmu-miR-1955	4
mmu-miR-206	4
mmu-miR-212	4
mmu-miR-297a	4
mmu-miR-302c	4
mmu-miR-325	4
mmu-miR-370	4
mmu-miR-483-star	4
mmu-miR-664	4
mmu-miR-669i	4
mmu-miR-137	3
mmu-miR-1933-3p	3
mmu-miR-1981	3
mmu-miR-19a-star	3
mmu-miR-218-1-star	3
mmu-miR-224	3
mmu-miR-449a	3
mmu-miR-450a-3p	3
mmu-miR-485	3
mmu-miR-497	3
mmu-miR-668	3
mmu-let-7g-star	2
mmu-miR-1-2-as	2
mmu-miR-142-5p	2
mmu-miR-184	2
mmu-miR-191-star	2
mmu-miR-1947	2
mmu-miR-211	2
mmu-miR-293	2
mmu-miR-30b-star	2
mmu-miR-338-5p	2
mmu-miR-375	2
mmu-miR-466a-5p	2
mmu-miR-466b-3-3p	2
mmu-miR-467h	2
mmu-miR-485-star	2
mmu-miR-540-3p	2
mmu-miR-592	2
mmu-miR-666-5p	2
mmu-miR-690	2
mmu-miR-701	2
mmu-miR-1194	1
mmu-miR-1306	1
mmu-miR-133b	1
mmu-miR-190b	1
mmu-miR-1982.1	1
mmu-miR-200a-star	1
mmu-miR-202-5p	1
mmu-miR-2146	1
mmu-miR-215	1
mmu-miR-26b-star	1
mmu-miR-290-5p	1
mmu-miR-294	1
mmu-miR-295	1
mmu-miR-29c-star	1
mmu-miR-3072-star	1
mmu-miR-324-3p	1
mmu-miR-330	1
mmu-miR-339-3p	1
mmu-miR-376c-star	1
mmu-miR-450b-5p	1
mmu-miR-466j	1
mmu-miR-467c	1
mmu-miR-486	1
mmu-miR-504	1
mmu-miR-582-3p	1
mmu-miR-615-5p	1
mmu-miR-669g	1
mmu-miR-669h-5p	1
mmu-miR-673-3p	1
mmu-miR-702	1
mmu-miR-760	1
mmu-miR-764-3p	1
mmu-miR-802	1
mmu-miR-873	1
mmu-miR-879	1
mmu-miR-92a-star	1
