# Supplementary material for: Refining transcriptional programs in kidney development by integration of deep RNA-sequencing and array-based spatial profiling
Source: BMC Genomics. 2011 Sep 5;12:441. doi: 10.1186/1471-2164-12-441 (PMC3180702; doi:10.1186/1471-2164-12-441)
Supplement: Additional file 9 — Embryonic kidney microRNAs. Tag abundance of mature miRNAs based on mapping to hairpins (mirBase version 15). [file 1471-2164-12-441-S9.XLS]

## Sheet: Sheet1
Supplementary Table 9: Intergenic pri-miRNA
miRNA	Location of nearest transcript	Nearest transcript Evidence (Ensemble/EST/Aceview/UCSC)	Affymetrix 430.2 probeset ID	miRNA expression (tag count)
mmu-mir-675	chr7:149761437-149764051	NR_001592 (H19)	1448194_a_at	160 (3p)
mmu-mir-322	chrX:50406291-50406453	AK020647	n/a	765
	chrX:50408223-50410367	AK021262
mmu-mir-503	chrX:50406291-50406453	AK020647	n/a	1464
	chrX:50408223-50410367	AK021262
mmu-mir-351	chrX:50406291-50406453	AK020467	n/a	569
	chrX:50408223-50410367	AK021262
mmu-mir-1839	chr7:88673678-88676384	AK013794	1436369_at	133 (5p)
	chr7:88668502-88676384	yomate.eSep07, yomate.fSep07
mmu-mir-214	chr1:164147754-164155681	NR_002870 (Dnm3os)	1452382_at, 1427298_at	5136	validated See Figure
mmu-mir-17	chr14:115442101-115445949	OTTMUST00000083388 (Mirhg1)	1428694_at	52812
mmu-mir-18a	chr14:115442101-115445949	OTTMUST00000083388 (Mirhg1)	1428694_at	57368
mmu-mir-20a	chr14:115442101-115445949	OTTMUST00000083388 (Mirhg1)	1428694_at	22705
mmu-mir-19a	chr14:115442101-115445949	OTTMUST00000083388 (Mirhg1)	1428694_at	33278
mmu-mir-130a	chr2:84578294-84581802	AK033350	1434501_at	287981
	chr2:84575120-84576909	AK035104	1434501_at
	chr2:84582327-84583912	smoysla.bSep07, smoysla.aSep07
mmu-mir-10a	chr11:96168480-96179513	Unknown	n/a	3819
mmu-mir-99b	chr17:17962642-18009947	Unknown	1458116_at,1453713_s_at,1430959_at,1420590_at	96
	chr17:17967939-17976035	NM_001162909 (Ncrna00085)
mmu-let-7e	chr17:17962642-18009947	Unknown	1458116_at,1453713_s_at,1430959_at,1420590_at	1767
	chr17:17967939-17976035	NM_001162909 (Ncrna00085)
mmu-mir-27b	chr13:63116294-63400964	NM_028079 (2010111I01Rik)	1442675_at, 1458947_at, 1440563_at, 1435089_at, 1460695_a_at	460
	chr13:63402581-63404179	AK082032	1460695_a_at
mmu-mir-23b	chr13:63116294-63400964	NM_028079 (2010111I01Rik)	1442675_at, 1458947_at, 1440563_at, 1435089_at, 1460695_a_at	2396
	chr13:63402581-63404179	AK082032	1460695_a_at
mmu-mir-127	chr12:110829747-110831063	NR_002848 (6430411K18Rik)	1453446_at	113
mmu-mir-431	chr12:110829747-110831063	6430411K18Rik	n/a	411
mmu-mir-433	chr12:110829747-110831063	NR_002848 (6430411K18Rik)	1453446_at	127
mmu-mir-134	chr12:110903860-110992549	Unknown	1439311_at, 1440097_at, 1457030_at	138
	chr12:110973191-110987665	NR_028265 (Mirg)	1440097_at, 1457030_at
mmu-mir-376b	chr12:110903860-110992549	Unknown	1439311_at, 1440097_at, 1457030_at	846
	chr12:110973191-110987665	NR_028265 (Mirg)	1440097_at, 1457030_at
mmu-mir-376a	chr12:110903860-110992549	Unknown	1439311_at, 1440097_at, 1457030_at	1673
	chr12:110973191-110987665	NR_028265 (Mirg)	1440097_at, 1457030_at
mmu-mir-27a	chr8:86732807-86734147	plawzee.aSep07-unspliced	1447339_at,1459182_at	159
mmu-mir-23a	chr8:86732807-86734147	plawzee.aSep07-unspliced	1447339_at,1459182_at	945
mmu-mir-196b	chr6:52178278-52180531	AK054058	n/a	188
mmu-mir-298	chr2:174091929-174092558	AK084753	1456752_at	685
mmu-mir-200b	chr4:155426825-155433911	BC048384	1443736_at	894
mmu-mir-429	chr4:155426825-155433911	BC048384	1443736_at	2321
mmu-mir-200a	chr4:155426825-155433911	BC048384	1443736_at	2675
mmu-let-7b	chr15:85536948-85537960	malaw.aSep07-unspliced	1440357_at	942
mmu-mir-143	chr18:61810628-61825191	AK087736	n/a	1500
mmu-mir-145	chr18:61810628-61825191	AK087736	n/a	41302
mmu-mir-30a	chr1:23261386-23303549	Unknown	1420137_at, 1420136_a_at	1880
mmu-let-7f-1	chr13:48630892-48633727	AK160312	1436540_at	88
mmu-let-7d	chr13:48630892-48633727	AK160312	1436540_at	2110
mmu-mir-30b	chr15:68166277-68168992	AK037293	n/a	5812
