# Supplementary material for: Refining transcriptional programs in kidney development by integration of deep RNA-sequencing and array-based spatial profiling
Source: BMC Genomics. 2011 Sep 5;12:441. doi: 10.1186/1471-2164-12-441 (PMC3180702; doi:10.1186/1471-2164-12-441)
Supplement: Additional file 10 — Kidney Primary miRNA (pri-miRNA) transcripts. Intergenic pri-miRNA annotations from [51]with corresponding miRNAs expressed in 15.5 dpc kidney. Affymetrix probeset ID's representing pri-miRNA are also provided. [file 1471-2164-12-441-S10.XLS]

## Sheet: Sheet1
Supplementary Table 10: miRNA with 3 or more Affy probes overlap
miRNA	AffyID	Host Gene RefSeqID	miRNA Expressed in Kidney
let-7b	1440357_at	n/a	Y
mir-293,294,295	1444292_at	LOC100303645	Y (low)
mir-671	1452170_at	Chpf2	Y
mir-214	1427298_at	Dnm3os	Y	valdiated
mir-142	1448010_at	?	Y
mir-425	1459927_at	?	Y
