# Supplementary material for: Refining transcriptional programs in kidney development by integration of deep RNA-sequencing and array-based spatial profiling
Source: BMC Genomics. 2011 Sep 5;12:441. doi: 10.1186/1471-2164-12-441 (PMC3180702; doi:10.1186/1471-2164-12-441)
Supplement: Additional file 11 — Sense and Antisense transcripts. Antisense transcripts overlapping RefSeq transcripts detected in developing mouse kidneys. [file 1471-2164-12-441-S11.XLS]

## Sheet: Sheet1
Supplementary Table 11: Sense-Antisense transcripts
RefSeq ID	Size (nt)	tpm	tpm/kb
NM_001001130	2218	4.32252	1.94884
NM_001001144	4286	13.4833	3.14588
NM_001001152	3488	9.00359	2.5813
NM_001001176	2374	6.93197	2.91995
NM_001001177	1898	2.67806	1.41099
NM_001001178	3915	5.56416	1.42124
NM_001001180	3909	7.81285	1.99868
NM_001001181	1047	3.71166	3.54504
NM_001001182	7980	26.9023	3.37122
NM_001001183	1779	5.90722	3.32053
NM_001001184	3797	9.00138	2.37065
NM_001001185	581	0.765792	1.31806
NM_001001186	4079	5.67483	1.39123
NM_001001187	4504	11.3142	2.51204
NM_001001295	3255	11.4869	3.529
NM_001001297	2327	5.83861	2.50907
NM_001001309	5782	22.9583	3.97064
NM_001001320	1778	2.97242	1.67178
NM_001001321	2276	5.71024	2.50889
NM_001001326	4255	14.8378	3.48714
NM_001001333	2159	6.90762	3.19945
NM_001001335	6625	21.6701	3.27096
NM_001001444	405	0.883095	2.18048
NM_001001447	2620	8.66274	3.30639
NM_001001454	3842	4.81387	1.25296
NM_001001488	6440	16.3339	2.53633
NM_001001489	2372	4.92453	2.07611
NM_001001490	3732	8.3883	2.24767
NM_001001491	2082	8.60077	4.13102
NM_001001493	699	2.20663	3.15684
NM_001001565	3233	10.9623	3.39076
NM_001001566	3090	10.5706	3.4209
NM_001001602	6394	23.4673	3.67021
NM_001001735	3630	12.7263	3.50587
NM_001001738	3766	12.7617	3.38867
NM_001001792	2813	8.53659	3.03469
NM_001001798	5942	20.0545	3.37503
NM_001001806	3532	10.3692	2.93578
NM_001001880	2250	9.42854	4.19046
NM_001001881	5162	16.7368	3.2423
NM_001001882	4438	16.7788	3.78071
NM_001001883	11179	23.6931	2.11943
NM_001001884	4854	15.4686	3.18676
NM_001001892	1646	4.73419	2.87618
NM_001001932	7836	25.8621	3.30042
NM_001001979	7128	10.907	1.53016
NM_001001980	6142	19.417	3.16135
NM_001001981	3694	12.2438	3.31451
NM_001001982	4716	9.16294	1.94295
NM_001001983	6431	22.9472	3.56822
NM_001001984	7265	27.6172	3.8014
NM_001001985	6529	10.4998	1.60817
NM_001001986	5614	19.7712	3.52176
NM_001001999	2085	4.26497	2.04555
NM_001002004	7444	30.583	4.10841
NM_001002008	2597	8.11828	3.12602
NM_001002011	3152	10.5485	3.34659
NM_001002012	2522	6.60662	2.61959
NM_001002238	4914	7.7221	1.57145
NM_001002239	775	1.45855	1.88199
NM_001002240	4887	7.7221	1.58013
NM_001002241	5187	7.7221	1.48874
NM_001002267	1733	3.95954	2.28479
NM_001002268	6505	20.6056	3.16765
NM_001002272	6611	23.8369	3.60565
NM_001002764	5799	20.1408	3.47315
NM_001002842	2272	4.68107	2.06033
NM_001002846	2058	6.82794	3.31776
NM_001002895	637	1.8503	2.9047
NM_001002897	3902	4.24505	1.08792
NM_001002900	506	0.834403	1.64902
NM_001002927	1412	5.55752	3.93592
NM_001002929	2147	8.738	4.06986
NM_001003666	2116	2.16901	1.02505
NM_001003671	5296	5.81205	1.09744
NM_001003672	5422	6.39857	1.18011
NM_001003717	7115	23.1287	3.25069
NM_001003719	7873	28.5578	3.62731
NM_001003815	6308	19.7136	3.12518
NM_001003817	4998	18.2816	3.65779
NM_001003893	3059	5.61507	1.83559
NM_001003898	6495	26.121	4.02171
NM_001003899	6486	26.0812	4.02115
NM_001003908	6144	26.0923	4.24679
NM_001003909	6610	22.6705	3.42973
NM_001003910	4365	9.59011	2.19705
NM_001003911	5346	18.0869	3.38325
NM_001003912	5600	19.9836	3.56851
NM_001003913	2787	10.9225	3.91909
NM_001003915	3529	8.08287	2.29041
NM_001003916	2144	7.46315	3.48095
NM_001003917	3764	13.4301	3.56805
NM_001003918	5427	20.0611	3.69653
NM_001003919	4150	13.0317	3.14018
NM_001003920	2996	8.54102	2.85081
NM_001003933	4973	16.4026	3.29832
NM_001003934	5030	16.5464	3.28955
NM_001003939	1865	4.14767	2.22395
NM_001003947	1524	2.62715	1.72385
NM_001003948	2605	8.67824	3.33138
NM_001003949	2223	8.08287	3.63602
NM_001003950	2690	9.81143	3.64737
NM_001003953	5162	13.6094	2.63646
NM_001003955	6124	19.074	3.11463
NM_001003960	4259	11.7259	2.75321
NM_001003961	4319	11.8853	2.75186
NM_001003963	4130	11.8853	2.87779
NM_001003971	4802	16.0263	3.33742
NM_001003972	1190	3.63862	3.05766
NM_001003973	1109	3.42172	3.08541
NM_001004062	5674	18.8504	3.32225
NM_001004066	2065	7.75752	3.75667
NM_001004139	5964	14.8223	2.48529
NM_001004140	2304	8.31083	3.60713
NM_001004141	1931	4.01487	2.07917
NM_001004143	4281	17.7593	4.1484
NM_001004144	3650	13.2442	3.62855
NM_001004149	2758	5.96698	2.16352
NM_001004150	2046	6.74827	3.29827
NM_001004154	2280	6.11748	2.68311
NM_001004155	1986	5.80984	2.9254
NM_001004156	4113	12.8989	3.13614
NM_001004157	2884	9.06999	3.14493
NM_001004164	5204	18.1555	3.48875
NM_001004173	3998	14.2955	3.57567
NM_001004176	6510	20.6941	3.17882
NM_001004177	10401	32.1013	3.08637
NM_001004178	1899	4.7696	2.51164
NM_001004180	2693	7.43438	2.76063
NM_001004184	2845	3.85552	1.35519
NM_001004185	3069	7.99655	2.60559
NM_001004187	1783	5.83197	3.27088
NM_001004190	4732	14.1317	2.98642
NM_001004191	620	1.8016	2.90581
NM_001004293	4996	14.446	2.89152
NM_001004357	6985	7.82834	1.12074
NM_001004359	5789	21.8627	3.77659
NM_001004361	4020	11.6507	2.89817
NM_001004362	4186	14.0764	3.36273
NM_001004363	5018	17.8943	3.56602
NM_001004364	5535	17.6243	3.18415
NM_001004365	1711	4.03479	2.35815
NM_001004366	2982	11.4338	3.83426
NM_001004367	4677	12.0977	2.58665
NM_001004435	3225	8.13599	2.52279
NM_001004436	4585	17.673	3.85452
NM_001004455	1767	5.62835	3.18526
NM_001004468	9103	28.8965	3.17439
NM_001004721	1621	6.11748	3.77389
NM_001004762	2636	5.38268	2.04199
NM_001005223	983	3.39516	3.45387
NM_001005247	4807	16.6195	3.45734
NM_001005248	4783	16.542	3.4585
NM_001005331	5396	23.2947	4.31703
NM_001005341	4902	16.0993	3.28424
NM_001005342	752	1.72857	2.29862
NM_001005370	1306	3.89093	2.97927
NM_001005385	5675	21.6192	3.80956
NM_001005419	4443	15.2428	3.43075
NM_001005420	5466	16.9758	3.10571
NM_001005422	1363	1.74406	1.27957
NM_001005423	2492	4.88912	1.96192
NM_001005425	3311	5.36497	1.62035
NM_001005426	2217	7.15551	3.22756
NM_001005475	5207	11.5444	2.2171
NM_001005506	4682	18.9257	4.04222
NM_001005507	5790	21.6082	3.73198
NM_001005508	4485	7.71325	1.71979
NM_001005509	2299	8.24222	3.58513
NM_001005510	21718	74.7754	3.44301
NM_001005511	4828	13.7887	2.85598
NM_001005523	4234	14.2291	3.36068
NM_001005525	2170	8.51446	3.92371
NM_001005605	6192	20.5989	3.3267
NM_001005608	6160	10.2674	1.66678
NM_001005740	5293	14.5191	2.74307
NM_001005748	3835	11.3231	2.95257
NM_001005767	1322	4.34465	3.28642
NM_001005784	3335	11.2124	3.36205
NM_001005787	2833	7.31044	2.58046
NM_001005788	2362	6.58006	2.7858
NM_001005846	2492	4.30924	1.72923
NM_001005847	1266	3.70502	2.92655
NM_001005859	403	0.929574	2.30664
NM_001005863	6550	19.8774	3.03472
NM_001005864	4154	12.5382	3.01834
NM_001005865	4149	13.4301	3.23696
NM_001005866	5004	13.1668	2.63125
NM_001005867	3957	13.5054	3.41304
NM_001005868	6592	26.1454	3.96623
NM_001005916	2784	9.88226	3.54966
NM_001006664	6220	19.5233	3.13879
NM_001007220	2777	6.64203	2.3918
NM_001007221	2629	6.64203	2.52645
NM_001007460	1278	3.04767	2.38472
NM_001007463	1247	2.71347	2.176
NM_001007465	3491	11.7901	3.37728
NM_001007567	1234	3.9684	3.21588
NM_001007568	3501	11.9672	3.41821
NM_001007569	1687	2.63822	1.56385
NM_001007570	3172	8.68709	2.73868
NM_001007571	581	2.40583	4.14084
NM_001007572	2600	5.84968	2.24988
NM_001007573	2727	5.45571	2.00063
NM_001007575	2359	7.1378	3.02577
NM_001007577	4047	10.8893	2.69071
NM_001007578	2034	3.50582	1.72361
NM_001007580	4812	13.667	2.84018
NM_001007581	1868	4.24948	2.27488
NM_001007584	1681	2.1513	1.27977
NM_001007589	1719	6.42955	3.74029
NM_001007596	1545	3.21367	2.08005
NM_001008231	6045	21.679	3.58627
NM_001008232	5582	12.7772	2.289
NM_001008233	4095	10.7676	2.62944
NM_001008238	945	3.84667	4.07055
NM_001008421	2986	9.96636	3.3377
NM_001008422	4177	15.608	3.73665
NM_001008425	1431	5.18791	3.62537
NM_001008427	3145	4.51729	1.43634
NM_001008497	1672	3.14506	1.88102
NM_001008498	1800	6.00018	3.33343
NM_001008501	4209	14.5346	3.45321
NM_001008502	2434	7.7044	3.16532
NM_001008506	3161	10.7277	3.39378
NM_001008533	5782	16.4512	2.84525
NM_001008542	5156	10.3736	2.01195
NM_001008543	4843	9.61888	1.98614
NM_001008545	6513	26.2007	4.02283
NM_001008546	6425	25.8532	4.02385
NM_001008548	4198	13.667	3.25559
NM_001008549	3381	9.60339	2.8404
NM_001008550	9368	29.3104	3.12877
NM_001008700	5094	13.667	2.68295
NM_001008702	3789	14.9971	3.95807
NM_001008705	705	2.93258	4.15969
NM_001008785	4700	11.5533	2.45814
NM_001008791	4049	11.7237	2.89546
NM_001008792	4028	11.6639	2.89572
NM_001008793	4013	11.6197	2.89551
NM_001008794	2665	8.10279	3.04045
NM_001008795	2632	8.00983	3.04325
NM_001008796	2419	7.31929	3.02575
NM_001008797	2537	7.73096	3.04728
NM_001008798	2869	8.47904	2.9554
NM_001009546	2238	5.21225	2.32898
NM_001009573	3967	4.91346	1.23858
NM_001009575	2824	7.75309	2.74543
NM_001009818	5008	21.5883	4.31075
NM_001009927	2522	7.48307	2.96712
NM_001009935	2801	11.903	4.24954
NM_001009947	6665	21.6591	3.24967
NM_001009948	1380	2.85069	2.06572
NM_001009949	4432	15.0259	3.39032
NM_001009951	1399	4.91125	3.51054
NM_001009978	1612	3.98832	2.47414
NM_001009979	1639	3.98832	2.43338
NM_001010825	3161	7.27502	2.30149
NM_001010826	2310	2.62937	1.13825
NM_001010833	7352	26.1299	3.55412
NM_001010834	3923	7.18428	1.83132
NM_001010836	3130	6.84786	2.18782
NM_001010930	935	1.23722	1.32323
NM_001010941	2469	3.52353	1.42711
NM_001011875	438	1.34124	3.0622
NM_001011877	579	0.96056	1.659
NM_001012236	1060	3.88208	3.66234
NM_001012273	3416	11.2501	3.29334
NM_001012309	3114	9.08105	2.9162
NM_001012310	1579	4.05471	2.5679
NM_001012311	3117	8.98367	2.88215
NM_001012322	1922	2.29959	1.19646
NM_001012324	3596	6.79253	1.88891
NM_001012325	2538	6.01346	2.36937
NM_001012330	3840	9.78045	2.54699
NM_001012335	858	3.70723	4.32078
NM_001012336	792	3.41286	4.30917
NM_001012363	3403	7.95671	2.33815
NM_001012396	886	1.67323	1.88853
NM_001012400	1866	6.27462	3.36261
NM_001012401	1325	3.84224	2.8998
NM_001012402	1220	4.07242	3.33805
NM_001012434	2343	2.62937	1.12222
NM_001012448	2450	5.69475	2.32439
NM_001012449	2442	5.9028	2.4172
NM_001012450	4733	13.4921	2.85065
NM_001012451	4444	13.2708	2.98622
NM_001012477	5641	22.4891	3.98671
NM_001012517	3136	9.58789	3.05736
NM_001012518	5083	20.2005	3.97414
NM_001012638	1425	5.10823	3.58472
NM_001012667	1458	4.06799	2.79012
NM_001012765	5060	10.4179	2.05887
NM_001013012	1899	6.34102	3.33914
NM_001013023	1376	1.47183	1.06964
NM_001013024	4686	12.1154	2.58546
NM_001013025	5538	18.908	3.41423
NM_001013026	4540	16.1148	3.54952
NM_001013028	3778	12.2903	3.25312
NM_001013256	4166	16.1702	3.88146
NM_001013360	4582	9.94866	2.17125
NM_001013362	4873	11.0332	2.26414
NM_001013366	2637	9.06777	3.43867
NM_001013367	4655	16.5907	3.56406
NM_001013368	3690	12.6024	3.41528
NM_001013369	816	2.61387	3.20328
NM_001013370	2612	8.47462	3.24449
NM_001013371	5181	12.8281	2.47599
NM_001013372	1170	2.65371	2.26813
NM_001013374	2225	7.8217	3.51537
NM_001013375	2613	8.29977	3.17634
NM_001013376	1026	3.2845	3.20126
NM_001013377	1620	5.90944	3.6478
NM_001013378	3257	12.0424	3.69739
NM_001013379	2996	9.76717	3.26007
NM_001013380	4633	17.7062	3.82175
NM_001013381	4151	11.6529	2.80725
NM_001013385	2975	5.47785	1.84129
NM_001013386	3481	6.03559	1.73387
NM_001013387	5920	15.1344	2.55648
NM_001013389	2035	7.00943	3.44444
NM_001013390	4244	7.05812	1.66308
NM_001013391	6534	26.2538	4.01803
NM_001013392	9702	30.3971	3.13307
NM_001013405	3038	8.78447	2.89153
NM_001013411	3204	5.13479	1.60262
NM_001013414	5203	19.8132	3.80804
NM_001013441	2909	10.4975	3.60864
NM_001013577	3216	11.0819	3.44585
NM_001013578	697	2.5342	3.63586
NM_001013580	3629	12.2992	3.38913
NM_001013581	3204	11.1084	3.46704
NM_001013607	672	0.82555	1.2285
NM_001013608	5567	19.7202	3.54235
NM_001013616	3827	8.70037	2.27342
NM_001013741	3740	10.2364	2.737
NM_001013745	1688	6.58227	3.89945
NM_001013749	4839	12.111	2.50279
NM_001013753	9509	27.3627	2.87756
NM_001013755	2848	7.88146	2.76737
NM_001013756	2779	5.39817	1.94249
NM_001013758	3428	4.16538	1.2151
NM_001013769	2045	3.92856	1.92105
NM_001013770	2721	5.1702	1.90011
NM_001013776	1487	2.24868	1.51223
NM_001013778	3301	10.8716	3.29342
NM_001013779	2537	5.98247	2.35809
NM_001013780	2682	3.96618	1.47882
NM_001013785	1241	4.37342	3.52411
NM_001013786	3990	15.2317	3.81748
NM_001013792	1489	4.77181	3.20471
NM_001013802	1893	3.29999	1.74326
NM_001013806	2654	9.45288	3.56175
NM_001013811	2819	4.44425	1.57653
NM_001013813	5945	19.1691	3.22441
NM_001013814	1325	4.96215	3.74502
NM_001013829	1558	3.97946	2.55421
NM_001013833	3914	9.62994	2.46038
NM_001014288	7678	28.5246	3.71511
NM_001014390	2137	7.52734	3.52238
NM_001014397	2791	3.08751	1.10624
NM_001014399	3012	7.09796	2.35656
NM_001014422	3582	8.35289	2.33191
NM_001014423	3822	8.72914	2.28392
NM_001014424	3630	8.4547	2.32912
NM_001014761	4562	13.2597	2.90656
NM_001014900	1504	1.7352	1.15373
NM_001014973	6221	20.2603	3.25676
NM_001014974	4253	16.5708	3.89625
NM_001014976	6630	23.0911	3.48281
NM_001014981	7106	20.039	2.82001
NM_001014995	3059	10.679	3.49102
NM_001014996	4363	13.3837	3.06753
NM_001015039	3980	5.2366	1.31573
NM_001015046	6410	19.9703	3.1155
NM_001015099	3292	11.9052	3.6164
NM_001015507	5392	20.1762	3.74187
NM_001015681	3604	11.7126	3.2499
NM_001015876	3046	9.14081	3.00092
NM_001015889	1231	2.61166	2.12158
NM_001017426	6644	20.1718	3.03609
NM_001017427	5183	15.5881	3.00754
NM_001017429	436	1.60462	3.68033
NM_001017525	3935	12.5448	3.18801
NM_001017955	3625	11.1837	3.08515
NM_001017959	1768	7.06476	3.99591
NM_001017966	3539	13.6293	3.85118
NM_001017968	2847	9.59011	3.3685
NM_001017983	4702	13.3482	2.83884
NM_001017985	7811	28.5977	3.66121
NM_001018042	4175	16.1436	3.86673
NM_001018063	1232	1.31026	1.06352
NM_001018087	1335	1.68651	1.26331
NM_001024135	4526	12.2615	2.70913
NM_001024136	3552	10.7654	3.03079
NM_001024139	5928	18.0603	3.04661
NM_001024142	4633	16.2255	3.50216
NM_001024205	10399	37.1409	3.57158
NM_001024206	745	2.94144	3.94824
NM_001024385	1907	6.37422	3.34254
NM_001024458	3917	15.9798	4.07961
NM_001024474	4348	5.25652	1.20895
NM_001024504	3034	10.4422	3.44173
NM_001024508	2407	9.55469	3.96954
NM_001024512	2370	8.36838	3.53096
NM_001024526	6530	17.1551	2.62712
NM_001024539	3957	12.2283	3.0903
NM_001024560	1650	4.55713	2.76189
NM_001024602	6640	22.4868	3.38657
NM_001024604	5229	18.1068	3.46276
NM_001024606	3498	11.1792	3.19589
NM_001024616	3155	12.5758	3.98599
NM_001024617	4122	7.70882	1.87017
NM_001024619	2310	8.04524	3.48279
NM_001024622	2271	3.11407	1.37123
NM_001024624	3246	8.42371	2.59511
NM_001024626	2300	7.21084	3.13515
NM_001024645	4598	12.1619	2.64505
NM_001024672	1449	1.68209	1.16086
NM_001024698	1325	3.93962	2.9733
NM_001024699	2140	6.83016	3.19166
NM_001024702	717	1.07122	1.49404
NM_001024703	5789	16.1038	2.78179
NM_001024707	3938	12.9233	3.28169
NM_001024716	2555	8.84866	3.46327
NM_001024717	2412	4.07463	1.68932
NM_001024720	18314	67.6929	3.69624
NM_001024726	3511	8.82653	2.51396
NM_001024728	1621	1.94768	1.20153
NM_001024806	4077	12.8879	3.16112
NM_001024837	6586	19.3971	2.9452
NM_001024842	915	2.02514	2.21327
NM_001024846	4027	14.5434	3.61147
NM_001024851	2586	4.08791	1.58079
NM_001024853	981	3.52574	3.59403
NM_001024854	797	2.88168	3.61566
NM_001024856	11152	36.0343	3.23119
NM_001024857	11078	35.8373	3.235
NM_001024910	1821	5.81205	3.19168
NM_001024911	2539	8.27542	3.25932
NM_001024917	5731	22.4625	3.91947
NM_001024919	1402	4.14546	2.95682
NM_001024920	1366	4.41769	3.23403
NM_001024922	2100	7.47422	3.55915
NM_001024926	2376	5.88952	2.47875
NM_001024928	3671	9.40419	2.56175
NM_001024945	3361	12.4209	3.69559
NM_001024950	6382	17.7903	2.78757
NM_001024952	11011	39.0067	3.54252
NM_001024954	1347	2.43239	1.80578
NM_001024955	5841	21.2651	3.64066
NM_001025067	7112	23.4231	3.29346
NM_001025093	4276	14.8953	3.48347
NM_001025102	3308	11.9539	3.61363
NM_001025103	1687	4.13882	2.45336
NM_001025106	4620	16.3074	3.52974
NM_001025156	7256	24.0826	3.31899
NM_001025163	4751	6.14183	1.29274
NM_001025192	5538	20.1585	3.64003
NM_001025208	395	0.559958	1.41761
NM_001025245	4820	13.6625	2.83455
NM_001025246	2662	9.52813	3.57931
NM_001025250	3530	13.8352	3.91931
NM_001025251	2186	3.49697	1.59971
NM_001025254	2108	3.34868	1.58856
NM_001025255	2108	3.49697	1.6589
NM_001025256	2063	3.41729	1.65647
NM_001025257	3326	13.0273	3.91681
NM_001025258	2075	3.49697	1.68529
NM_001025259	1985	3.41729	1.72156
NM_001025261	2432	7.7044	3.16793
NM_001025262	2363	7.51406	3.17988
NM_001025263	2308	7.04706	3.05332
NM_001025264	2293	7.00279	3.05399
NM_001025296	2453	7.7885	3.17509
NM_001025305	6056	20.2005	3.33562
NM_001025307	3022	6.93861	2.29603
NM_001025309	4706	17.5446	3.72814
NM_001025310	2402	7.3038	3.04071
NM_001025311	2288	7.22633	3.15836
NM_001025312	4122	12.7772	3.09976
NM_001025313	2750	8.63397	3.13963
NM_001025360	2504	9.39312	3.75125
NM_001025364	1045	2.968	2.84019
NM_001025365	1812	5.86517	3.23685
NM_001025371	2533	3.04104	1.20057
NM_001025372	6159	9.88668	1.60524
NM_001025373	2734	8.35289	3.05519
NM_001025375	1274	4.98871	3.91579
NM_001025376	1179	4.60582	3.90655
NM_001025378	1587	5.87845	3.70413
NM_001025379	3686	11.3364	3.07552
NM_001025382	5032	8.44142	1.67755
NM_001025387	4503	17.9873	3.99451
NM_001025388	1649	3.4682	2.10321
NM_001025391	2356	8.41929	3.57355
NM_001025392	5454	22.2655	4.08242
NM_001025393	5307	21.6878	4.08665
NM_001025395	3869	14.0233	3.62453
NM_001025426	5540	19.0275	3.43457
NM_001025427	1679	1.7684	1.05325
NM_001025428	6915	26.9997	3.90451
NM_001025429	6912	26.9842	3.90397
NM_001025430	6900	26.9842	3.91075
NM_001025431	4638	15.982	3.44589
NM_001025432	7507	26.3645	3.51199
NM_001025438	4286	13.1313	3.06378
NM_001025439	4299	12.9587	3.01435
NM_001025444	5547	14.7847	2.66534
NM_001025559	8079	21.6768	2.6831
NM_001025560	8193	21.9003	2.67305
NM_001025561	1867	6.58006	3.5244
NM_001025562	1511	5.47342	3.62238
NM_001025566	3543	11.4028	3.2184
NM_001025568	8851	8.88407	1.00374
NM_001025570	4098	10.741	2.62104
NM_001025572	8991	24.8241	2.76099
NM_001025573	2158	3.21146	1.48816
NM_001025576	2669	7.9213	2.96789
NM_001025577	3642	12.1088	3.32477
NM_001025581	6196	16.9182	2.73051
NM_001025582	1936	7.07362	3.65373
NM_001025586	1184	3.94184	3.32925
NM_001025587	1182	3.9352	3.32927
NM_001025589	3652	10.4843	2.87083
NM_001025594	4997	17.1971	3.44149
NM_001025597	5163	6.18167	1.1973
NM_001025599	3203	11.5046	3.59182
NM_001025600	4270	15.982	3.74287
NM_001025605	1463	3.55673	2.43112
NM_001025606	1155	3.44606	2.98361
NM_001025608	3260	12.8835	3.95198
NM_001025610	875	1.71086	1.95527
NM_001025612	2555	3.78027	1.47956
NM_001025613	8101	27.1369	3.34982
NM_001025614	8043	26.9422	3.34976
NM_001025615	6936	27.4357	3.95555
NM_001025617	2873	10.6857	3.71934
NM_001025618	2831	10.6458	3.76045
NM_001025779	4532	12.7993	2.82422
NM_001025947	4019	15.6146	3.8852
NM_001026211	775	2.0185	2.60452
NM_001026212	2276	8.60299	3.77987
NM_001026214	4990	17.7704	3.56119
NM_001029836	3669	15.3003	4.17017
NM_001029837	4892	10.8074	2.2092
NM_001029838	3491	11.3165	3.24161
NM_001029841	2808	4.67443	1.66468
NM_001029842	4216	9.34443	2.21642
NM_001029843	3724	12.8569	3.45244
NM_001029844	3664	12.6378	3.44918
NM_001029850	7791	23.9122	3.06921
NM_001029855	797	1.97424	2.47709
NM_001029856	7272	25.1981	3.46508
NM_001029868	3972	12.5603	3.16221
NM_001029876	5773	19.4215	3.36419
NM_001029877	1934	2.85955	1.47857
NM_001029878	5077	14.7072	2.89683
NM_001029889	12606	42.331	3.35801
NM_001029890	5331	21.4311	4.02009
NM_001029895	1530	5.14364	3.36186
NM_001029912	5397	14.2203	2.63485
NM_001029934	6924	22.4669	3.24479
NM_001029936	6676	21.1677	3.17072
NM_001029938	1487	2.9857	2.00787
NM_001029978	1115	1.82595	1.63762
NM_001029979	3272	10.3072	3.15012
NM_001029982	4575	16.0197	3.50156
NM_001029983	3728	13.2509	3.55441
NM_001029984	1284	1.48068	1.15318
NM_001029985	4867	15.3335	3.15051
NM_001029990	1623	5.77	3.55514
NM_001029993	3804	12.5625	3.30245
NM_001029994	3732	12.4032	3.32347
NM_001030014	1893	6.72835	3.55433
NM_001030274	509	0.776858	1.52624
NM_001030293	4346	8.48568	1.95253
NM_001030294	1640	3.36196	2.04998
NM_001030296	1316	2.75552	2.09386
NM_001030306	4576	16.3937	3.58254
NM_001030307	2803	10.0483	3.58482
NM_001030317	1007	1.56478	1.55391
NM_001031664	1750	3.65854	2.09059
NM_001031667	2259	8.16919	3.61628
NM_001031772	5389	11.7967	2.18904
NM_001031808	2423	5.07946	2.09635
NM_001031811	2086	2.77544	1.33051
NM_001031814	15553	57.3879	3.68983
NM_001031851	1825	5.20783	2.8536
NM_001032378	3248	13.0716	4.0245
NM_001032413	4367	15.9688	3.65669
NM_001032414	4297	15.7187	3.65805
NM_001033039	1555	3.2181	2.06952
NM_001033040	1831	4.1521	2.26767
NM_001033124	2588	5.52654	2.13545
NM_001033128	5595	16.1525	2.88694
NM_001033132	848	3.13399	3.69575
NM_001033134	1485	5.28529	3.55912
NM_001033135	2431	8.62955	3.54979
NM_001033136	2170	7.34364	3.38416
NM_001033139	3183	9.98185	3.13599
NM_001033140	967	3.14063	3.24781
NM_001033141	1111	3.39295	3.05396
NM_001033142	1783	6.46275	3.62465
NM_001033145	3950	14.2999	3.62024
NM_001033148	2740	7.12452	2.60019
NM_001033149	2042	4.50843	2.20785
NM_001033150	4133	13.5939	3.28912
NM_001033155	1851	5.26537	2.84461
NM_001033156	3446	10.2652	2.97886
NM_001033158	2427	7.29494	3.00574
NM_001033159	5630	16.2521	2.88669
NM_001033161	1385	3.99717	2.88604
NM_001033164	1232	4.09234	3.3217
NM_001033165	1826	4.97765	2.72598
NM_001033166	679	2.84848	4.19511
NM_001033167	6251	17.6398	2.82191
NM_001033170	2900	5.3207	1.83473
NM_001033171	2282	2.96578	1.29964
NM_001033172	5292	17.8102	3.36549
NM_001033173	10197	31.7627	3.1149
NM_001033174	4587	16.7766	3.65742
NM_001033175	2136	6.46718	3.02771
NM_001033181	2952	9.29131	3.14746
NM_001033186	2157	4.84928	2.24816
NM_001033189	5187	17.2193	3.31969
NM_001033192	1381	4.73197	3.42648
NM_001033194	3005	9.57461	3.18623
NM_001033196	7214	21.3293	2.95665
NM_001033198	1944	7.49192	3.85387
NM_001033201	3111	11.7879	3.7891
NM_001033202	2790	9.49494	3.4032
NM_001033204	1268	3.94405	3.11045
NM_001033206	2335	6.88327	2.94787
NM_001033208	2283	7.22854	3.16625
NM_001033209	3383	10.8716	3.21359
NM_001033210	3695	10.0195	2.71163
NM_001033213	3442	11.2456	3.26718
NM_001033217	4085	13.7688	3.37057
NM_001033219	3376	10.5374	3.12126
NM_001033220	1371	3.71387	2.70888
NM_001033222	7076	24.4212	3.45128
NM_001033223	5845	7.80842	1.33591
NM_001033225	1925	6.13076	3.18481
NM_001033227	2261	3.09194	1.36751
NM_001033228	5982	20.8114	3.479
NM_001033231	1205	4.75853	3.94899
NM_001033236	1027	3.25794	3.17228
NM_001033237	5997	23.4009	3.9021
NM_001033238	6322	23.6134	3.73511
NM_001033242	2447	7.92573	3.23896
NM_001033243	2453	7.31929	2.98381
NM_001033244	4777	15.7585	3.29883
NM_001033245	3167	4.57926	1.44593
NM_001033248	1186	4.55491	3.84057
NM_001033249	2765	6.70843	2.42619
NM_001033253	7187	24.0007	3.33946
NM_001033257	2606	9.51485	3.65113
NM_001033258	8216	19.7335	2.40184
NM_001033259	1423	4.64787	3.26625
NM_001033260	3102	5.63942	1.81799
NM_001033261	6956	26.0059	3.73863
NM_001033262	1998	5.19012	2.59766
NM_001033263	5633	9.37763	1.66477
NM_001033264	2459	4.10119	1.66783
NM_001033268	4918	19.6738	4.00036
NM_001033270	7389	24.3571	3.29639
NM_001033271	2753	8.53216	3.09922
NM_001033272	7517	27.1812	3.61596
NM_001033273	5032	16.4535	3.26977
NM_001033274	5137	16.8054	3.27144
NM_001033275	6534	21.0814	3.22642
NM_001033276	19803	65.2893	3.29694
NM_001033277	2437	8.0209	3.2913
NM_001033279	3809	15.1277	3.97157
NM_001033281	2601	3.45713	1.32915
NM_001033284	1289	4.49515	3.48732
NM_001033285	8656	31.4926	3.63824
NM_001033288	2748	4.67222	1.70022
NM_001033289	3493	8.47904	2.42744
NM_001033291	5049	18.4543	3.65503
NM_001033293	1690	5.28751	3.1287
NM_001033294	3327	9.78266	2.94038
NM_001033297	459	1.43199	3.1198
NM_001033298	2150	7.51184	3.49388
NM_001033299	5685	20.0456	3.52605
NM_001033300	4567	13.8086	3.02356
NM_001033301	4091	9.64765	2.35826
NM_001033302	1395	2.33721	1.67542
NM_001033304	3326	6.84344	2.05756
NM_001033305	534	2.14687	4.02036
NM_001033306	2743	7.28609	2.65625
NM_001033308	2542	4.4199	1.73875
NM_001033310	1325	4.22292	3.18711
NM_001033311	4054	12.5802	3.10317
NM_001033312	2831	9.18286	3.24368
NM_001033313	2203	7.171	3.25511
NM_001033314	2010	6.34324	3.15584
NM_001033315	2414	5.44022	2.25361
NM_001033318	2884	9.22934	3.20019
NM_001033319	4918	16.8297	3.42207
NM_001033320	2504	4.31367	1.72271
NM_001033321	2887	9.98628	3.45905
NM_001033322	5273	14.2424	2.70101
NM_001033323	2857	5.12594	1.79417
NM_001033324	5114	5.62392	1.09971
NM_001033326	2203	5.47342	2.48453
NM_001033328	1989	7.3038	3.67209
NM_001033329	5012	15.9466	3.18169
NM_001033330	8609	15.6899	1.8225
NM_001033331	6745	21.0482	3.12057
NM_001033332	2788	7.01386	2.51573
NM_001033336	5729	15.7032	2.741
NM_001033337	3751	9.97521	2.65935
NM_001033338	5848	6.34102	1.08431
NM_001033339	3373	4.22514	1.25263
NM_001033341	7906	25.3907	3.21157
NM_001033342	5994	18.3215	3.05663
NM_001033343	3923	8.89293	2.26687
NM_001033345	2101	2.35271	1.1198
NM_001033346	2900	4.04365	1.39436
NM_001033347	10122	13.8064	1.364
NM_001033348	9610	25.6098	2.66491
NM_001033350	3247	3.31327	1.02041
NM_001033351	3348	6.79917	2.03082
NM_001033352	3895	11.0708	2.84231
NM_001033355	7175	25.7735	3.59213
NM_001033364	4120	11.2965	2.74188
NM_001033375	5858	18.3015	3.1242
NM_001033379	3311	7.17985	2.16848
NM_001033380	6864	21.8915	3.18932
NM_001033383	3958	12.9056	3.26063
NM_001033385	7239	20.1054	2.77737
NM_001033389	3740	14.4659	3.8679
NM_001033391	1174	2.08048	1.77213
NM_001033393	4139	11.9052	2.87634
NM_001033394	3471	4.10562	1.18283
NM_001033399	6654	14.3177	2.15174
NM_001033410	2021	2.23098	1.1039
NM_001033411	1097	1.54929	1.4123
NM_001033415	2039	8.34846	4.09439
NM_001033416	3162	5.04626	1.59591
NM_001033420	6815	25.7271	3.77507
NM_001033422	7619	29.0315	3.81041
NM_001033430	9553	30.4679	3.18935
NM_001033432	3667	11.5201	3.14155
NM_001033433	1985	4.75632	2.39613
NM_001033436	2850	7.638	2.68
NM_001033439	4707	15.1875	3.22657
NM_001033441	3727	15.0989	4.05123
NM_001033443	2931	3.92192	1.33808
NM_001033445	4783	16.3251	3.41315
NM_001033448	3092	8.99474	2.90903
NM_001033449	1868	6.50481	3.48223
NM_001033451	3740	13.0804	3.49744
NM_001033453	4198	11.571	2.75631
NM_001033454	2033	2.13359	1.04948
NM_001033457	3542	11.2501	3.17619
NM_001033458	428	1.35452	3.16477
NM_001033463	2646	9.90218	3.74232
NM_001033464	1094	2.31951	2.12021
NM_001033465	1161	1.46076	1.25819
NM_001033466	3227	8.25993	2.55963
NM_001033472	3366	10.6945	3.17722
NM_001033474	3599	14.7426	4.09631
NM_001033475	7179	22.0663	3.07373
NM_001033481	5596	15.3955	2.75116
NM_001033484	5676	20.6321	3.63497
NM_001033488	3125	3.88208	1.24227
NM_001033489	2479	3.32655	1.34189
NM_001033490	1226	4.01709	3.27658
NM_001033496	2672	8.50339	3.18241
NM_001033498	1368	2.00522	1.46581
NM_001033500	5218	11.4647	2.19715
NM_001033525	4089	10.0527	2.45847
NM_001033528	5608	18.8615	3.36332
NM_001033530	3411	7.61808	2.23339
NM_001033531	2287	3.72494	1.62874
NM_001033532	5351	17.0245	3.18155
NM_001033533	2255	7.7376	3.43131
NM_001033534	1785	4.79395	2.68568
NM_001033535	2225	2.76438	1.24242
NM_001033536	8000	26.6677	3.33346
NM_001033537	2424	8.16476	3.3683
NM_001033540	2955	7.29494	2.46868
NM_001033541	1809	2.57625	1.42413
NM_001033543	2478	5.28529	2.13289
NM_001033548	2189	5.70139	2.60456
NM_001033550	2841	9.73176	3.42547
NM_001033573	2286	7.27945	3.18436
NM_001033600	4987	17.0997	3.42886
NM_001033606	3809	13.7245	3.60318
NM_001033630	1240	3.8865	3.13428
NM_001033633	6541	17.0599	2.60815
NM_001033634	10654	34.9099	3.2767
NM_001033636	6537	18.5317	2.8349
NM_001033654	3177	10.9778	3.45541
NM_001033669	3267	3.98389	1.21943
NM_001033711	2296	2.64265	1.15098
NM_001033713	2870	10.4311	3.63455
NM_001033759	6585	23.018	3.49552
NM_001033773	1435	2.35492	1.64106
NM_001033789	2183	2.94808	1.35047
NM_001033805	1227	1.7352	1.41418
NM_001033820	2336	6.01125	2.57331
NM_001033851	700	0.989332	1.41333
NM_001033865	821	1.53822	1.8736
NM_001033872	954	2.77766	2.91159
NM_001033874	1570	2.22212	1.41537
NM_001033877	6029	15.971	2.64902
NM_001033908	1367	5.35833	3.91977
NM_001033929	1782	6.50038	3.6478
NM_001033960	4238	13.512	3.1883
NM_001033962	4910	18.4476	3.75715
NM_001033966	942	3.70502	3.93314
NM_001034013	2643	4.78509	1.81048
NM_001034029	1898	4.67443	2.46282
NM_001034030	3812	12.1243	3.18056
NM_001034031	1973	4.79616	2.4309
NM_001034059	1536	4.31145	2.80694
NM_001034060	2306	2.62273	1.13735
NM_001034085	3636	7.69776	2.1171
NM_001034097	2134	5.47785	2.56694
NM_001034168	5467	11.6197	2.12542
NM_001034851	3164	10.4378	3.29892
NM_001034857	4868	10.2474	2.10506
NM_001034862	1579	4.50622	2.85384
NM_001034863	3500	11.3408	3.24023
NM_001034866	1689	2.7179	1.60918
NM_001034870	2042	2.52092	1.23453
NM_001034872	2208	2.27524	1.03045
NM_001034873	2283	3.03218	1.32816
NM_001034876	1278	3.7515	2.93544
NM_001034882	2982	5.23439	1.75533
NM_001034891	1580	4.89133	3.09578
NM_001034895	3341	9.12532	2.73131
NM_001034903	1123	2.81085	2.50299
NM_001034907	3365	7.3215	2.17578
NM_001034962	5282	17.2502	3.26585
NM_001034963	5312	17.2038	3.23866
NM_001034964	5275	17.279	3.27564
NM_001035122	3557	13.3837	3.76262
NM_001035123	1669	5.11266	3.06331
NM_001035226	4906	19.6472	4.00473
NM_001035228	2236	6.55792	2.93288
NM_001035231	4602	13.6183	2.9592
NM_001035239	6742	15.9577	2.36691
NM_001035240	6742	15.9267	2.36231
NM_001035241	6712	15.9267	2.37287
NM_001035242	6706	15.8979	2.3707
NM_001035243	6676	15.8979	2.38136
NM_001035244	3653	8.60299	2.35505
NM_001035245	1628	3.99938	2.45662
NM_001035246	3851	6.84344	1.77705
NM_001035509	2856	7.48528	2.6209
NM_001035510	3327	8.56093	2.57317
NM_001035525	3697	11.6772	3.15857
NM_001035526	3815	12.1066	3.17342
NM_001035531	1561	3.47262	2.22461
NM_001035532	7173	25.7071	3.58388
NM_001035533	7212	25.7735	3.5737
NM_001035854	5409	21.5064	3.97603
NM_001036293	1789	2.10261	1.1753
NM_001036740	1475	4.16316	2.82248
NM_001037098	6893	19.116	2.77325
NM_001037099	7981	19.1625	2.40102
NM_001037134	3013	9.84021	3.26592
NM_001037136	9422	29.5073	3.13175
NM_001037143	730	0.812271	1.1127
NM_001037155	1302	2.94144	2.25917
NM_001037166	1561	2.13359	1.36681
NM_001037170	2920	8.66717	2.96821
NM_001037177	3362	4.17202	1.24093
NM_001037178	2742	2.87061	1.0469
NM_001037221	7120	18.4808	2.59562
NM_001037247	419	0.433801	1.03533
NM_001037279	654	2.74667	4.1998
NM_001037298	8215	28.5114	3.47065
NM_001037321	2518	5.76336	2.28886
NM_001037326	778	2.70904	3.48206
NM_001037493	2255	5.41809	2.4027
NM_001037502	397	0.47364	1.19305
NM_001037665	1871	6.22372	3.32641
NM_001037707	3529	11.1328	3.15465
NM_001037709	5295	12.9299	2.44191
NM_001037711	5038	11.0619	2.1957
NM_001037717	1835	5.5199	3.00812
NM_001037722	2989	10.5994	3.54612
NM_001037723	6033	14.2358	2.35965
NM_001037724	5969	14.2358	2.38495
NM_001037725	5532	18.649	3.37112
NM_001037726	8257	28.3188	3.42967
NM_001037727	2831	6.00239	2.12024
NM_001037736	5357	18.8526	3.51925
NM_001037737	4369	16.3251	3.73657
NM_001037740	5285	8.99695	1.70236
NM_001037741	995	1.73963	1.74837
NM_001037742	1413	4.52614	3.20321
NM_001037745	2332	5.91165	2.53501
NM_001037746	4004	15.7076	3.92297
NM_001037747	1611	1.6179	1.00428
NM_001037754	3066	9.59232	3.12861
NM_001037755	2065	7.23076	3.50158
NM_001037756	2566	9.14081	3.56228
NM_001037757	2887	9.59675	3.32412
NM_001037758	6325	20.2824	3.20671
NM_001037759	5396	12.9985	2.40892
NM_001037761	1647	6.89877	4.18869
NM_001037762	1152	3.79797	3.29685
NM_001037764	7125	24.7134	3.46855
NM_001037809	3973	13.481	3.39316
NM_001037810	1475	2.26196	1.53353
NM_001037812	1823	6.46939	3.54876
NM_001037841	1800	4.52835	2.51575
NM_001037846	2816	11.1394	3.95575
NM_001037847	2746	10.8561	3.95342
NM_001037848	1059	2.62273	2.47661
NM_001037859	3875	11.3054	2.91752
NM_001037863	6047	20.4396	3.38012
NM_001037877	2937	11.9052	4.05352
NM_001037878	2738	11.3917	4.16059
NM_001037905	3863	15.2826	3.95616
NM_001037906	2812	8.54544	3.03892
NM_001037907	502	0.60865	1.21245
NM_001037913	774	2.69134	3.47718
NM_001037916	2003	3.34868	1.67183
NM_001037918	1555	4.20964	2.70717
NM_001037923	2454	6.23921	2.54247
NM_001037927	2285	2.64929	1.15942
NM_001037928	2400	5.06175	2.10906
NM_001037937	3300	8.24886	2.49966
NM_001037938	1390	5.16799	3.71798
NM_001037941	1120	2.08712	1.8635
NM_001037955	2243	6.92754	3.08852
NM_001037957	2520	9.12089	3.6194
NM_001037987	5358	12.2438	2.28515
NM_001037997	3008	10.3603	3.44426
NM_001037999	593	2.22434	3.75099
NM_001038010	3028	11.3674	3.75408
NM_001038015	1838	5.81648	3.16457
NM_001038018	2998	11.301	3.7695
NM_001038230	3384	8.5056	2.51348
NM_001038231	743	2.99677	4.03334
NM_001038492	3547	11.8875	3.35142
NM_001038499	1722	4.57041	2.65413
NM_001038587	5917	21.3514	3.60849
NM_001038589	4080	14.4283	3.53635
NM_001038590	869	2.64265	3.04102
NM_001038592	3603	9.14081	2.537
NM_001038593	3506	8.68045	2.47588
NM_001038594	3445	8.73357	2.53514
NM_001038602	3036	10.0682	3.31626
NM_001038607	7062	14.3376	2.03024
NM_001038608	1683	6.84565	4.06753
NM_001038609	5384	14.0432	2.60832
NM_001038610	5069	19.147	3.77728
NM_001038612	1048	2.86619	2.73491
NM_001038613	2686	8.38609	3.12215
NM_001038614	1007	2.45894	2.44185
NM_001038616	946	1.04909	1.10898
NM_001038619	7519	16.9337	2.25213
NM_001038621	6338	16.9271	2.67073
NM_001038624	5267	9.84906	1.86996
NM_001038625	5519	18.4631	3.34537
NM_001038627	5333	18.483	3.46578
NM_001038635	5441	19.1736	3.52391
NM_001038637	3678	13.1158	3.56603
NM_001038641	2840	7.20641	2.53747
NM_001038642	4799	18.7973	3.91692
NM_001038643	2857	9.15409	3.20409
NM_001038651	4641	10.0815	2.17226
NM_001038653	2481	7.66235	3.08841
NM_001038654	2386	7.37019	3.08893
NM_001038655	3425	9.49051	2.77095
NM_001038663	1932	7.54726	3.90645
NM_001038664	570	1.81046	3.17624
NM_001038695	4816	18.3967	3.81992
NM_001038696	3888	13.1579	3.38423
NM_001038698	4008	10.0416	2.50539
NM_001038699	3856	6.66637	1.72883
NM_001038700	4527	15.442	3.41109
NM_001038701	5499	9.14745	1.66348
NM_001038703	4145	10.9557	2.64311
NM_001038708	902	3.40401	3.77385
NM_001038710	9956	28.0444	2.81683
NM_001038839	2563	4.20522	1.64074
NM_001038845	1633	2.54969	1.56135
NM_001038846	2580	10.0239	3.88524
NM_001038887	808	0.887522	1.09842
NM_001038993	4959	18.4122	3.71289
NM_001038995	2496	3.23359	1.29551
NM_001038998	803	2.79536	3.48115
NM_001038999	8174	25.5389	3.12441
NM_001039000	6015	7.01828	1.1668
NM_001039038	2141	4.27161	1.99515
NM_001039039	2973	8.19574	2.75673
NM_001039042	1033	1.37002	1.32625
NM_001039045	3288	9.83135	2.99007
NM_001039048	1886	4.15874	2.20506
NM_001039055	7106	23.8878	3.36164
NM_001039056	4951	12.6843	2.56196
NM_001039057	5043	12.9388	2.56569
NM_001039059	3137	5.64827	1.80053
NM_001039060	4001	7.31486	1.82826
NM_001039061	2363	6.02231	2.54859
NM_001039071	4854	5.06175	1.0428
NM_001039072	4908	5.34505	1.08905
NM_001039073	4737	5.27865	1.11435
NM_001039074	4954	5.34505	1.07894
NM_001039077	1447	4.72533	3.26561
NM_001039078	1411	4.6036	3.26265
NM_001039079	4092	8.90399	2.17595
NM_001039080	5390	20.351	3.7757
NM_001039081	4645	17.0621	3.67322
NM_001039084	1579	4.32695	2.74031
NM_001039086	6233	22.6152	3.6283
NM_001039087	6251	22.8365	3.65326
NM_001039088	3542	13.8617	3.91353
NM_001039089	6300	24.3039	3.85777
NM_001039090	6579	23.9476	3.64001
NM_001039092	4940	17.7792	3.59903
NM_001039093	2623	8.10721	3.09082
NM_001039094	4985	15.1388	3.03687
NM_001039103	2776	8.12271	2.92605
NM_001039105	856	1.10885	1.29538
NM_001039106	5012	14.2136	2.83592
NM_001039115	2398	5.04183	2.10252
NM_001039122	293	0.823337	2.81002
NM_001039126	5971	17.6464	2.95535
NM_001039129	1918	3.3354	1.739
NM_001039137	1835	2.0672	1.12654
NM_001039138	3670	13.4434	3.66305
NM_001039139	3601	13.2177	3.67055
NM_001039146	3919	5.42473	1.38421
NM_001039147	1981	2.82635	1.42673
NM_001039150	5052	13.5032	2.67284
NM_001039151	4407	12.1509	2.75717
NM_001039153	2050	6.87221	3.3523
NM_001039154	3808	4.4199	1.16069
NM_001039155	3807	8.9881	2.36094
NM_001039156	7327	19.4856	2.65943
NM_001039157	3365	7.50742	2.23103
NM_001039158	3339	7.52734	2.25437
NM_001039159	3202	7.14887	2.23263
NM_001039162	4890	16.6372	3.40228
NM_001039169	2260	7.31265	3.23569
NM_001039170	1809	6.16839	3.40983
NM_001039173	996	1.86579	1.87328
NM_001039175	1583	5.23439	3.30662
NM_001039176	1781	5.93157	3.33047
NM_001039179	6351	22.5045	3.54346
NM_001039180	4530	16.5907	3.6624
NM_001039181	6923	23.7949	3.43708
NM_001039184	13305	43.1831	3.24563
NM_001039185	3736	3.95512	1.05865
NM_001039186	3683	3.92634	1.06607
NM_001039187	3143	3.70502	1.17882
NM_001039188	7458	20.9553	2.80977
NM_001039189	1493	4.07463	2.72916
NM_001039194	3149	9.96858	3.16563
NM_001039195	3491	4.38892	1.25721
NM_001039198	8724	19.8508	2.27543
NM_001039200	6217	22.0995	3.55469
NM_001039201	2357	7.99434	3.39174
NM_001039202	1716	4.63902	2.70339
NM_001039214	4080	15.1941	3.72405
NM_001039220	1957	5.68811	2.90654
NM_001039231	2903	3.91085	1.34718
NM_001039239	3114	5.51326	1.77048
NM_001039243	910	2.16679	2.38109
NM_001039244	915	2.91488	3.18566
NM_001039251	3501	8.83981	2.52494
NM_001039347	7169	20.0788	2.80078
NM_001039351	3630	14.1317	3.89304
NM_001039352	3636	14.1583	3.89392
NM_001039353	3633	14.145	3.89348
NM_001039354	5887	7.99876	1.35872
NM_001039356	1794	2.07384	1.15598
NM_001039363	6018	21.1921	3.52145
NM_001039368	619	1.03138	1.66621
NM_001039371	6636	12.5847	1.89642
NM_001039373	1594	5.0861	3.19078
NM_001039376	8361	17.2082	2.05815
NM_001039386	2933	10.9491	3.73306
NM_001039387	2927	10.9203	3.73088
NM_001039388	4626	15.1742	3.2802
NM_001039389	3800	9.83357	2.58778
NM_001039390	1139	3.70723	3.25481
NM_001039391	1053	3.4859	3.31045
NM_001039392	620	1.52716	2.46316
NM_001039394	4605	15.8979	3.45232
NM_001039466	2721	6.94525	2.55246
NM_001039472	9119	26.7452	2.93291
NM_001039474	4409	16.1591	3.66503
NM_001039478	1601	4.94002	3.08559
NM_001039482	4037	12.4607	3.08663
NM_001039483	4474	6.94303	1.55186
NM_001039484	5407	13.6492	2.52437
NM_001039485	10510	35.0317	3.33317
NM_001039488	3359	10.7698	3.20625
NM_001039493	8562	23.9498	2.79722
NM_001039494	781	1.567	2.0064
NM_001039507	2779	7.36798	2.65131
NM_001039509	2956	9.94202	3.36333
NM_001039510	4971	14.6054	2.93812
NM_001039511	2793	11.7303	4.19991
NM_001039512	3387	14.6386	4.32199
NM_001039514	1332	4.78288	3.59075
NM_001039515	3693	11.4138	3.09067
NM_001039518	1341	1.73742	1.29561
NM_001039519	874	3.17826	3.63645
NM_001039520	3483	12.8569	3.69133
NM_001039521	3598	13.1822	3.66377
NM_001039522	2192	7.59595	3.4653
NM_001039530	7251	13.1004	1.8067
NM_001039532	2134	5.66155	2.65302
NM_001039533	3224	11.7569	3.64668
NM_001039534	1129	3.67182	3.25227
NM_001039536	1657	5.46899	3.30054
NM_001039543	1161	2.89717	2.49541
NM_001039546	7867	29.1289	3.70267
NM_001039551	5283	14.4947	2.74365
NM_001039552	2513	4.71869	1.87771
NM_001039554	2062	2.60945	1.26549
NM_001039556	2872	8.80218	3.06483
NM_001039562	904	2.5519	2.8229
NM_001039578	3933	12.9078	3.28192
NM_001039581	6380	23.6289	3.70359
NM_001039586	4090	12.868	3.1462
NM_001039644	6604	24.3548	3.68789
NM_001039669	2833	8.06516	2.84686
NM_001039676	2334	3.07202	1.3162
NM_001039677	1470	2.88832	1.96484
NM_001039684	2365	7.20863	3.04804
NM_001039692	5032	16.9514	3.36873
NM_001039710	1733	4.11005	2.37164
NM_001039723	1860	5.11708	2.75112
NM_001039824	782	2.73339	3.49538
NM_001039878	3513	12.1088	3.44686
NM_001039934	5520	17.4118	3.15431
NM_001039939	6674	21.9158	3.28376
NM_001039951	2322	7.2883	3.1388
NM_001039959	1046	3.10522	2.96866
NM_001039965	3179	10.3316	3.24994
NM_001039967	3287	10.5994	3.22463
NM_001040026	4280	11.2921	2.63834
NM_001040072	7412	28.5335	3.84964
NM_001040085	3790	11.4315	3.01624
NM_001040086	4823	13.7156	2.8438
NM_001040087	2658	7.50299	2.8228
NM_001040088	2586	7.22191	2.79269
NM_001040106	19345	52.0517	2.69071
NM_001040111	5837	20.0589	3.43651
NM_001040112	5314	19.0762	3.5898
NM_001040130	793	2.5519	3.21804
NM_001040131	7646	27.9979	3.66177
NM_001040187	4766	20.3621	4.27237
NM_001040395	3665	10.7654	2.93734
NM_001040396	3546	11.6728	3.29182
NM_001040399	1705	4.76739	2.79612
NM_001040400	9181	30.7689	3.35137
NM_001040403	2609	9.45288	3.62318
NM_001040426	6018	22.5068	3.73991
NM_001040435	2625	9.1563	3.48812
NM_001040459	4428	13.9547	3.15146
NM_001040611	6666	23.5315	3.53008
NM_001040631	1258	3.39959	2.70237
NM_001040632	1375	3.7028	2.69295
NM_001040682	11869	35.7134	3.00896
NM_001040683	3263	11.6617	3.57393
NM_001040684	1771	5.85632	3.30679
NM_001040686	1887	6.79253	3.59965
NM_001040690	3663	13.8307	3.77579
NM_001040691	1934	7.11345	3.6781
NM_001040692	2005	7.34364	3.66266
NM_001040695	4607	7.46758	1.62092
NM_001040699	3446	8.28428	2.40403
NM_001042407	1647	5.30964	3.22382
NM_001042408	1659	6.87442	4.14371
NM_001042411	2827	10.0903	3.56926
NM_001042418	1642	1.70201	1.03654
NM_001042419	818	0.81891	1.00111
NM_001042421	6961	24.2198	3.47936
NM_001042438	5212	18.8172	3.61037
NM_001042451	1278	3.2181	2.51807
NM_001042484	1818	4.53278	2.49328
NM_001042485	3166	11.478	3.6254
NM_001042487	3615	12.4364	3.44021
NM_001042488	2894	9.98849	3.45145
NM_001042489	2782	8.9549	3.21887
NM_001042491	2719	11.2257	4.12862
NM_001042499	2022	6.43177	3.18089
NM_001042501	2302	7.35691	3.19588
NM_001042502	2308	2.91488	1.26295
NM_001042503	5192	9.91767	1.91018
NM_001042504	1758	2.05613	1.16958
NM_001042513	3417	13.3881	3.91808
NM_001042514	3505	13.6028	3.88096
NM_001042523	3634	13.667	3.76086
NM_001042527	4598	16.0927	3.49993
NM_001042528	6984	7.33036	1.04959
NM_001042534	1221	3.97061	3.25193
NM_001042541	3758	13.7909	3.66974
NM_001042556	1830	5.1857	2.83371
NM_001042557	1714	6.32553	3.69051
NM_001042558	6557	22.2699	3.39636
NM_001042565	2338	9.90218	4.23532
NM_001042580	940	3.0344	3.22808
NM_001042591	4089	15.5637	3.80624
NM_001042592	3903	13.315	3.41149
NM_001042593	2784	8.39051	3.01383
NM_001042605	1415	3.14285	2.22109
NM_001042607	3258	11.5843	3.55564
NM_001042611	4564	5.90722	1.29431
NM_001042613	2013	8.23558	4.0912
NM_001042614	2096	8.39051	4.00311
NM_001042615	2211	4.20964	1.90395
NM_001042617	5460	7.3038	1.33769
NM_001042620	2982	11.6374	3.90254
NM_001042623	3683	13.5607	3.68198
NM_001042634	1830	7.49635	4.09637
NM_001042649	2951	10.1766	3.44853
NM_001042650	2854	9.85127	3.45174
NM_001042651	2937	10.1169	3.44463
NM_001042652	2861	9.97743	3.48739
NM_001042653	1557	5.19676	3.33768
NM_001042655	2601	8.45248	3.24971
NM_001042659	6807	18.3347	2.69351
NM_001042660	4441	13.7267	3.09091
NM_001042671	3703	12.702	3.43018
NM_001042672	3392	10.4444	3.07914
NM_001042673	3168	8.76898	2.76799
NM_001042674	2443	8.94604	3.66191
NM_001042675	1057	3.63198	3.43612
NM_001042699	5436	11.4714	2.11026
NM_001042707	3418	13.771	4.02896
NM_001042708	3645	14.9706	4.10715
NM_001042709	3606	14.8245	4.11106
NM_001042719	5198	14.7227	2.83237
NM_001042725	3471	5.14364	1.48189
NM_001042726	3707	7.11345	1.91892
NM_001042727	2570	9.03457	3.5154
NM_001042743	5724	20.6432	3.60643
NM_001042752	7305	27.9758	3.82967
NM_001042760	1544	4.05029	2.62324
NM_001042767	1569	2.53862	1.61799
NM_001042768	1649	2.63158	1.59586
NM_001042779	3305	10.9623	3.31689
NM_001043322	11817	35.7554	3.02576
NM_001043335	4160	14.1052	3.39067
NM_001043336	3755	13.5342	3.6043
NM_001043355	2335	3.27786	1.40379
NM_001044371	2719	9.40862	3.46032
NM_001044380	2605	4.80944	1.84623
NM_001044383	4446	16.2343	3.65145
NM_001044384	890	2.92816	3.29007
NM_001044386	7002	20.88	2.98201
NM_001044389	2809	9.58125	3.41091
NM_001044697	3088	9.55248	3.09342
NM_001044698	3084	9.54141	3.09384
NM_001044699	3044	9.4551	3.10614
NM_001044700	3040	9.44403	3.10659
NM_001044703	2230	8.45027	3.78936
NM_001044704	2296	8.64725	3.76622
NM_001044705	2211	8.38387	3.79189
NM_001044718	3529	13.6249	3.86084
NM_001044719	3584	14.2911	3.98747
NM_001044720	7499	22.1194	2.94965
NM_001044740	7694	20.7738	2.7
NM_001044741	2670	9.1386	3.4227
NM_001044744	2120	7.65792	3.61223
NM_001044747	4635	16.2166	3.49874
NM_001044751	1347	2.10703	1.56424
NM_001045482	3345	10.7986	3.22827
NM_001045483	1524	5.53318	3.63069
NM_001045486	3383	12.3213	3.64212
NM_001045489	2015	8.49011	4.21345
NM_001045513	2292	7.63579	3.3315
NM_001045514	5475	15.4663	2.8249
NM_001045515	7012	19.2245	2.74165
NM_001045516	1513	2.89717	1.91485
NM_001045518	3136	6.6376	2.11658
NM_001045520	3398	13.979	4.1139
NM_001045522	959	1.01368	1.05702
NM_001045523	4428	12.8746	2.90754
NM_001045524	3647	10.6303	2.91482
NM_001045525	766	0.83883	1.09508
NM_001045528	4342	14.9307	3.43868
NM_001045529	4178	14.7669	3.53445
NM_001045530	2672	8.59413	3.21637
NM_001045536	11150	36.4061	3.26512
NM_001045553	2447	7.76858	3.17474
NM_001045554	542	1.87464	3.45875
NM_001045555	1892	2.07605	1.09728
NM_001045558	1977	7.13559	3.6093
NM_001045559	3008	8.87965	2.95201
NM_001045807	3270	11.3519	3.47152
NM_001045863	1524	5.53982	3.63505
NM_001045864	1610	5.78771	3.59485
NM_001045959	4973	17.6973	3.55868
NM_001045964	4994	17.7527	3.5548
NM_001046637	1289	4.14546	3.21603
NM_001047159	3326	10.0372	3.0178
NM_001047433	2941	10.0372	3.41285
NM_001047435	1262	3.35975	2.66224
NM_001047436	1274	3.72494	2.92381
NM_001047604	4468	15.5814	3.48734
NM_001048008	2908	8.98588	3.09006
NM_001048054	4141	13.7024	3.30895
NM_001048057	369	1.01368	2.7471
NM_001048058	285	0.71046	2.49284
NM_001048060	1460	3.81568	2.61348
NM_001048061	2545	10.7366	4.2187
NM_001048143	4844	12.5714	2.59525
NM_001048146	2579	8.14927	3.15985
NM_001048147	1070	3.73822	3.49366
NM_001048148	2065	7.6712	3.71487
NM_001048168	1893	3.63641	1.92097
NM_001048176	1759	2.1845	1.2419
NM_001048177	4947	16.7257	3.38098
NM_001048178	1213	4.32473	3.56532
NM_001048192	3296	11.5201	3.49517
NM_001048204	2712	5.48891	2.02394
NM_001048206	6900	24.3836	3.53386
NM_001048207	2182	7.85269	3.59885
NM_001048208	6861	24.3128	3.54362
NM_001048227	3577	7.23518	2.0227
NM_001048228	3601	7.37905	2.04917
NM_001048229	3604	7.3215	2.03149
NM_001048250	1864	7.47864	4.01215
NM_001048267	5385	19.3219	3.58809
NM_001076554	8020	33.1305	4.13098
NM_001076676	4146	14.9595	3.60818
NM_001076681	5053	14.8776	2.94431
NM_001076789	8801	37.9133	4.30784
NM_001076791	3772	7.94343	2.10589
NM_001077184	1404	5.52211	3.93313
NM_001077189	1547	3.43278	2.21899
NM_001077190	3504	12.8281	3.66099
NM_001077192	3399	12.4054	3.64972
NM_001077193	3225	11.675	3.62016
NM_001077202	4217	12.8989	3.0588
NM_001077237	3146	10.7698	3.42332
NM_001077264	3377	12.5094	3.7043
NM_001077265	6810	22.1327	3.25003
NM_001077266	6753	21.8782	3.23977
NM_001077267	6606	21.2363	3.2147
NM_001077348	1992	3.57222	1.79328
NM_001077353	1450	3.58771	2.47428
NM_001077354	10890	23.7573	2.18157
NM_001077359	4944	16.5199	3.3414
NM_001077360	4940	16.5088	3.34186
NM_001077361	2686	9.51485	3.54239
NM_001077362	2324	8.63397	3.71513
NM_001077363	2933	11.7768	4.01528
NM_001077364	2148	6.75933	3.1468
NM_001077398	2622	10.3515	3.94793
NM_001077403	6739	22.1858	3.29216
NM_001077404	6724	22.1858	3.2995
NM_001077405	6673	22.0486	3.30415
NM_001077406	4711	14.6164	3.10262
NM_001077407	4696	14.6164	3.11253
NM_001077410	3654	10.1058	2.76568
NM_001077411	1779	6.52694	3.66888
NM_001077424	1095	1.84144	1.68168
NM_001077495	6913	25.3154	3.662
NM_001077499	11293	33.0065	2.92274
NM_001077507	3717	7.48086	2.01261
NM_001077510	1701	7.41446	4.35888
NM_001077529	639	2.04949	3.20734
NM_001077595	6832	22.4846	3.29108
NM_001077596	6881	22.4514	3.26281
NM_001077631	2889	10.1102	3.49956
NM_001077636	2258	7.11567	3.15131
NM_001077638	2052	7.58488	3.69634
NM_001077661	5531	16.1547	2.92075
NM_001077684	1731	4.0857	2.36031
NM_001077687	8831	27.7633	3.14384
NM_001077688	9384	30.1735	3.21542
NM_001077694	6836	22.3275	3.26616
NM_001077695	8006	28.8434	3.60272
NM_001077696	3798	12.567	3.30884
NM_001077698	3774	8.72472	2.3118
NM_001077705	2210	6.27462	2.8392
NM_001077707	6949	22.883	3.29299
NM_001077709	2108	8.83981	4.19346
NM_001077712	5955	23.3899	3.92777
NM_001077713	550	1.62897	2.96176
NM_001078167	5262	21.8096	4.14473
NM_001078649	1518	5.25652	3.46279
NM_001079513	4948	18.1178	3.66165
NM_001079686	10869	28.5888	2.63031
NM_001079690	4644	18.8748	4.06434
NM_001079694	1527	4.66779	3.05684
NM_001079695	1653	5.16135	3.12241
NM_001079814	3352	13.9702	4.16771
NM_001079822	2784	10.1346	3.64029
NM_001079824	2168	7.638	3.52306
NM_001079830	8817	28.0267	3.17871
NM_001079844	6762	25.5589	3.77978
NM_001079847	4666	7.61587	1.6322
NM_001079848	4636	7.71104	1.6633
NM_001079849	4455	12.8989	2.89539
NM_001079857	4675	7.61587	1.62906
NM_001079869	3390	12.7219	3.75277
NM_001079876	6748	21.0615	3.12115
NM_001079883	7923	17.7128	2.23562
NM_001079901	3146	10.409	3.30865
NM_001079902	3143	10.4002	3.30899
NM_001079903	3075	10.1656	3.30587
NM_001079904	3072	10.1567	3.30622
NM_001079905	2957	9.73176	3.29109
NM_001079908	5002	18.6225	3.723
NM_001079909	4741	17.5402	3.69968
NM_001080118	6518	25.6142	3.92976
NM_001080126	2412	6.82352	2.82899
NM_001080127	1800	2.74667	1.52593
NM_001080128	1619	1.98973	1.22899
NM_001080129	3533	14.8754	4.21042
NM_001080130	3413	14.3531	4.20541
NM_001080131	3317	13.9281	4.19901
NM_001080132	3206	13.4434	4.1932
NM_001080134	2578	10.2541	3.97754
NM_001080158	1203	3.99496	3.32083
NM_001080381	3419	6.24143	1.82551
NM_001080384	1080	4.54827	4.21136
NM_001080385	1170	4.82715	4.12577
NM_001080386	1074	4.52171	4.21016
NM_001080387	2716	6.63096	2.44144
NM_001080388	4486	15.0016	3.34408
NM_001080389	4513	15.0746	3.34026
NM_001080390	4371	14.9927	3.43004
NM_001080548	4824	16.4446	3.40892
NM_001080549	4261	10.3183	2.42156
NM_001080557	3154	9.34001	2.96132
NM_001080706	8509	27.781	3.26489
NM_001080707	2625	6.75269	2.57245
NM_001080708	2935	6.67965	2.27586
NM_001080711	1219	2.09375	1.7176
NM_001080742	1453	2.98792	2.05638
NM_001080743	3240	4.20079	1.29654
NM_001080746	4441	18.0315	4.06024
NM_001080747	4378	17.7814	4.06154
NM_001080748	4321	17.5911	4.07107
NM_001080749	4333	17.6331	4.0695
NM_001080754	5017	17.9386	3.57556
NM_001080755	7600	25.4216	3.34495
NM_001080769	8567	29.8969	3.48977
NM_001080773	1763	6.18609	3.50885
NM_001080774	5309	19.5675	3.68573
NM_001080775	5302	19.5653	3.69018
NM_001080780	7341	21.1146	2.87626
NM_001080793	2319	8.96375	3.86535
NM_001080794	4331	17.3189	3.99881
NM_001080795	4201	16.9205	4.02772
NM_001080796	4232	16.9514	4.00554
NM_001080797	4276	17.0887	3.99641
NM_001080798	8312	23.8369	2.86777
NM_001080808	1853	5.1702	2.79018
NM_001080810	673	1.97645	2.93678
NM_001080813	7967	20.9442	2.62887
NM_001080814	18468	56.2658	3.04666
NM_001080817	3408	10.6303	3.11923
NM_001080818	4485	14.4283	3.21702
NM_001080819	8175	30.5343	3.73508
NM_001080924	6306	18.6844	2.96296
NM_001080925	4163	9.57683	2.30046
NM_001080926	7296	18.1997	2.49448
NM_001080927	5420	7.16215	1.32143
NM_001080928	5394	6.71285	1.2445
NM_001080929	3700	11.9561	3.23138
NM_001080930	7526	28.8168	3.82897
NM_001080931	11787	40.3811	3.4259
NM_001080932	5030	17.0422	3.38811
NM_001080933	2231	2.90824	1.30356
NM_001080934	3020	8.92612	2.95567
NM_001080935	1189	2.97685	2.50366
NM_001080940	865	1.85251	2.14163
NM_001080941	2031	3.82675	1.88417
NM_001080948	6534	16.7013	2.55607
NM_001080949	1841	5.99797	3.25799
NM_001080963	1088	2.6183	2.40653
NM_001080964	3032	8.96375	2.95638
NM_001080967	403	1.04466	2.59222
NM_001080968	4361	15.8647	3.63787
NM_001080969	939	3.4018	3.62279
NM_001080971	1406	2.49436	1.77408
NM_001080974	2330	8.90842	3.82336
NM_001080977	5554	18.3657	3.30676
NM_001080979	2947	6.7549	2.29213
NM_001080981	2814	11.1505	3.9625
NM_001080995	3449	10.8694	3.15146
NM_001080999	2367	8.52552	3.60183
NM_001081000	2414	8.64947	3.58304
NM_001081001	10727	31.3067	2.9185
NM_001081005	738	2.40583	3.25993
NM_001081006	7413	28.7371	3.87658
NM_001081007	2193	6.31668	2.88038
NM_001081008	8060	25.145	3.11972
NM_001081009	3088	10.5263	3.40878
NM_001081011	8040	24.9768	3.10656
NM_001081012	4525	8.59192	1.89877
NM_001081013	6585	22.3363	3.392
NM_001081014	5648	18.2706	3.23487
NM_001081016	5958	23.2615	3.90424
NM_001081020	4822	13.616	2.82373
NM_001081021	5511	12.6444	2.2944
NM_001081022	6191	20.5502	3.31937
NM_001081024	3034	8.80882	2.90337
NM_001081027	3957	10.1456	2.56397
NM_001081028	7713	22.9273	2.97255
NM_001081029	988	2.73118	2.76435
NM_001081030	6214	21.9202	3.52756
NM_001081033	2848	6.50259	2.28321
NM_001081034	4013	14.6541	3.65165
NM_001081035	7782	21.2961	2.73658
NM_001081036	823	1.1509	1.39842
NM_001081037	3414	11.8078	3.45864
NM_001081039	7910	25.1892	3.18448
NM_001081040	2507	4.89133	1.95107
NM_001081041	2631	9.86455	3.74935
NM_001081043	5336	16.6438	3.11915
NM_001081045	5510	20.3444	3.69227
NM_001081047	2467	6.71507	2.72196
NM_001081049	16439	56.8169	3.45623
NM_001081050	8392	24.1512	2.87789
NM_001081051	4977	6.74605	1.35545
NM_001081052	5830	15.982	2.74134
NM_001081053	5044	11.4293	2.26593
NM_001081054	1970	6.71728	3.40979
NM_001081055	5047	18.1909	3.6043
NM_001081056	5989	19.2953	3.22179
NM_001081057	7830	23.62	3.01661
NM_001081058	7081	23.6178	3.33538
NM_001081059	1173	3.38852	2.88876
NM_001081060	2490	5.74565	2.30749
NM_001081061	9921	32.42	3.26782
NM_001081064	13413	37.4043	2.78866
NM_001081065	1816	5.4203	2.98475
NM_001081066	5299	15.4354	2.91288
NM_001081068	7737	27.6615	3.57522
NM_001081069	2006	4.83379	2.40966
NM_001081070	1721	1.83702	1.06741
NM_001081071	4465	14.3841	3.22151
NM_001081072	2598	8.13377	3.13078
NM_001081073	3979	11.8078	2.96753
NM_001081074	3828	10.4134	2.72034
NM_001081075	1398	4.28711	3.0666
NM_001081077	3581	10.6259	2.9673
NM_001081078	6166	8.34846	1.35395
NM_001081079	4844	15.6523	3.23127
NM_001081080	7561	27.3339	3.61512
NM_001081081	4973	16.7301	3.36419
NM_001081084	11325	33.624	2.96901
NM_001081085	3121	9.37984	3.0054
NM_001081086	6297	22.4913	3.57174
NM_001081087	2538	3.29999	1.30023
NM_001081088	15467	60.1479	3.88879
NM_001081089	2628	3.76035	1.43088
NM_001081090	3392	10.9092	3.21616
NM_001081091	5768	19.375	3.35905
NM_001081092	4422	11.0863	2.50707
NM_001081093	3015	11.2656	3.7365
NM_001081094	2813	8.67602	3.08426
NM_001081097	8842	15.3667	1.73793
NM_001081098	2882	10.8804	3.77531
NM_001081099	1270	3.72051	2.92954
NM_001081100	1661	4.26497	2.56771
NM_001081101	7326	22.4227	3.0607
NM_001081102	4878	19.572	4.01229
NM_001081103	4033	12.215	3.02877
NM_001081106	974	1.68209	1.72699
NM_001081107	3688	10.7831	2.92382
NM_001081108	876	2.43239	2.7767
NM_001081109	8114	27.3317	3.36846
NM_001081111	3465	11.6573	3.3643
NM_001081112	5704	17.6774	3.09912
NM_001081113	5359	19.6671	3.66993
NM_001081114	3300	12.4187	3.76323
NM_001081116	10250	37.6234	3.67058
NM_001081117	10075	40.2439	3.99443
NM_001081118	5374	18.1555	3.37839
NM_001081119	5073	17.237	3.39778
NM_001081120	1315	3.16719	2.40851
NM_001081122	2696	8.79333	3.26162
NM_001081123	3039	4.6855	1.54179
NM_001081124	3854	7.19756	1.86756
NM_001081125	6708	18.8792	2.81443
NM_001081126	1943	6.21044	3.19631
NM_001081127	5188	10.4002	2.00466
NM_001081128	4092	14.3663	3.51084
NM_001081130	3449	10.6126	3.07702
NM_001081131	3535	9.53477	2.69725
NM_001081132	5174	17.4229	3.36739
NM_001081133	5445	17.3476	3.18597
NM_001081135	5898	20.5414	3.48277
NM_001081139	4054	4.61024	1.13721
NM_001081142	2512	3.74043	1.48902
NM_001081144	6810	23.8303	3.49931
NM_001081145	3007	8.5056	2.8286
NM_001081146	7799	24.6979	3.1668
NM_001081147	4568	13.6183	2.98123
NM_001081149	9126	33.2079	3.63883
NM_001081150	3930	8.89514	2.26339
NM_001081151	2652	7.73538	2.91681
NM_001081152	7347	24.9878	3.40109
NM_001081154	6398	24.6713	3.8561
NM_001081155	3218	9.42854	2.92994
NM_001081158	5399	20.4418	3.78622
NM_001081160	7566	15.5527	2.0556
NM_001081161	4146	15.8869	3.83185
NM_001081162	3201	6.44062	2.01207
NM_001081163	4176	14.4637	3.46354
NM_001081164	7324	28.1484	3.84331
NM_001081166	3727	8.94383	2.39974
NM_001081168	1549	4.67886	3.02057
NM_001081169	2732	6.36316	2.32912
NM_001081170	5480	20.1695	3.68057
NM_001081171	11388	40.2417	3.53369
NM_001081173	3616	11.9561	3.30644
NM_001081174	951	2.11589	2.22491
NM_001081175	5101	17.642	3.45854
NM_001081176	3060	9.26254	3.02697
NM_001081177	5603	17.8854	3.19212
NM_001081178	8535	28.248	3.30966
NM_001081179	6437	22.4005	3.47996
NM_001081181	1325	4.67222	3.5262
NM_001081182	5705	20.6498	3.6196
NM_001081183	7115	24.6669	3.46689
NM_001081184	5796	18.7862	3.24124
NM_001081185	9166	28.5844	3.11853
NM_001081186	2875	10.9579	3.81145
NM_001081188	1037	3.87323	3.73503
NM_001081189	1112	3.29335	2.96164
NM_001081191	10136	22.7502	2.2445
NM_001081192	3798	7.08247	1.86479
NM_001081193	4743	14.7692	3.11389
NM_001081195	5780	16.5154	2.85734
NM_001081196	5726	22.1106	3.86144
NM_001081199	3990	11.5732	2.90055
NM_001081201	2984	10.1766	3.4104
NM_001081202	2942	5.99354	2.03723
NM_001081203	10071	37.3622	3.70988
NM_001081204	4543	16.075	3.53841
NM_001081205	4205	7.18207	1.70798
NM_001081206	4598	5.16578	1.12348
NM_001081210	1424	5.15914	3.62299
NM_001081211	1820	2.13359	1.1723
NM_001081212	4012	12.6311	3.14834
NM_001081213	5394	19.9549	3.69945
NM_001081214	5244	19.2842	3.67739
NM_001081216	10729	39.0819	3.64265
NM_001081217	5942	14.4084	2.42484
NM_001081218	2386	7.71325	3.23271
NM_001081219	3353	5.63499	1.68058
NM_001081221	8422	25.5168	3.02978
NM_001081222	4540	11.7215	2.58183
NM_001081223	3406	11.6396	3.41738
NM_001081224	2224	4.68107	2.1048
NM_001081225	6880	25.9484	3.77157
NM_001081226	571	1.38772	2.43033
NM_001081227	4695	8.14041	1.73385
NM_001081229	8829	26.3667	2.98637
NM_001081230	6218	17.6641	2.8408
NM_001081232	6571	22.5599	3.43325
NM_001081234	3657	11.5754	3.16527
NM_001081235	6128	16.7345	2.73083
NM_001081236	2670	9.22934	3.45668
NM_001081237	6571	18.6645	2.84044
NM_001081238	3747	11.4072	3.04436
NM_001081240	2781	9.4728	3.40626
NM_001081241	4133	14.1627	3.42674
NM_001081242	12134	38.1789	3.14644
NM_001081243	4207	10.201	2.42476
NM_001081247	4683	15.4885	3.30738
NM_001081249	12432	52.1624	4.19582
NM_001081251	8117	31.7472	3.91119
NM_001081252	6514	21.0349	3.22919
NM_001081255	5918	21.6082	3.65126
NM_001081256	7112	25.6939	3.61275
NM_001081257	2131	3.26015	1.52987
NM_001081258	8770	24.3637	2.77807
NM_001081259	4087	12.0313	2.94381
NM_001081260	5747	21.3758	3.71947
NM_001081263	4096	5.62392	1.37303
NM_001081264	3114	10.17	3.26589
NM_001081265	3445	10.3625	3.00799
NM_001081266	3129	9.09212	2.90576
NM_001081267	5139	16.6327	3.23657
NM_001081268	2531	5.26095	2.0786
NM_001081269	9945	32.6612	3.28419
NM_001081274	2224	9.04343	4.06629
NM_001081276	7827	26.7739	3.42072
NM_001081277	3103	4.2694	1.37589
NM_001081278	6641	20.9973	3.16177
NM_001081279	6408	19.884	3.103
NM_001081280	4080	9.506	2.3299
NM_001081282	5550	18.7088	3.37095
NM_001081286	14627	57.742	3.94763
NM_001081287	4975	14.5832	2.93131
NM_001081288	5033	18.5361	3.68292
NM_001081289	2264	6.18388	2.7314
NM_001081290	10444	38.7345	3.70878
NM_001081291	4959	5.72352	1.15417
NM_001081292	3690	11.0686	2.99961
NM_001081293	8419	28.7504	3.41494
NM_001081295	5205	14.8643	2.85578
NM_001081298	6052	23.5005	3.8831
NM_001081300	5814	17.8301	3.06676
NM_001081302	11497	42.03	3.65574
NM_001081304	7463	24.3327	3.26045
NM_001081306	8068	14.4814	1.79492
NM_001081307	3137	8.53216	2.71985
NM_001081308	3050	8.45691	2.77276
NM_001081309	4884	16.6349	3.40601
NM_001081315	5973	19.3484	3.23931
NM_001081316	5763	17.9231	3.11002
NM_001081317	2535	7.09575	2.79911
NM_001081319	6282	21.606	3.43934
NM_001081320	4191	11.4028	2.72078
NM_001081321	4146	16.4911	3.97759
NM_001081322	6732	18.981	2.81952
NM_001081323	8226	25.6939	3.12349
NM_001081324	5646	19.7999	3.50689
NM_001081326	9625	28.6331	2.97487
NM_001081328	3882	7.03599	1.81247
NM_001081329	4575	13.0937	2.86201
NM_001081331	2425	3.09858	1.27777
NM_001081332	5222	15.6943	3.00542
NM_001081333	4167	6.21487	1.49145
NM_001081335	7818	20.3422	2.60197
NM_001081336	3967	11.1859	2.81973
NM_001081337	6365	22.6993	3.56627
NM_001081340	8350	32.2651	3.86408
NM_001081341	5259	15.0038	2.85297
NM_001081342	5163	5.96477	1.15529
NM_001081343	3198	9.65872	3.02024
NM_001081344	9074	19.9991	2.204
NM_001081345	9071	34.2371	3.77435
NM_001081346	3932	8.7889	2.23522
NM_001081347	4322	13.5519	3.13555
NM_001081349	2539	7.98991	3.14687
NM_001081350	4242	13.9436	3.28704
NM_001081351	4898	18.7752	3.83323
NM_001081352	5381	18.4609	3.43076
NM_001081353	1748	4.65672	2.66403
NM_001081354	3352	6.75269	2.01453
NM_001081355	7307	24.6935	3.37943
NM_001081356	4174	9.98185	2.39144
NM_001081357	4231	15.172	3.58591
NM_001081359	9790	36.8089	3.75985
NM_001081360	7823	27.3914	3.5014
NM_001081362	12476	48.2117	3.86436
NM_001081363	11122	39.5467	3.55572
NM_001081364	6941	23.9719	3.45367
NM_001081365	595	1.53601	2.58153
NM_001081366	5032	15.3667	3.0538
NM_001081367	1574	5.64163	3.58426
NM_001081368	2702	9.41747	3.48537
NM_001081370	5913	13.3659	2.26043
NM_001081371	11843	40.6135	3.42933
NM_001081373	5488	18.5229	3.37516
NM_001081374	3061	4.82051	1.57481
NM_001081377	5525	10.6436	1.92645
NM_001081378	7402	28.8588	3.89879
NM_001081379	8996	32.4554	3.60776
NM_001081381	2064	6.47603	3.13761
NM_001081382	3111	9.40862	3.02431
NM_001081383	16820	58.997	3.50755
NM_001081385	4480	5.34948	1.19408
NM_001081389	3823	7.86375	2.05696
NM_001081390	3564	8.72914	2.44925
NM_001081392	17959	60.7609	3.38331
NM_001081394	3607	12.4674	3.45643
NM_001081395	8950	34.9918	3.9097
NM_001081396	3318	11.0951	3.34392
NM_001081397	6296	6.45833	1.02578
NM_001081400	4074	14.342	3.52037
NM_001081401	4571	9.04564	1.97892
NM_001081402	2151	6.59334	3.06524
NM_001081403	4018	12.91	3.21304
NM_001081406	1501	4.42654	2.94906
NM_001081408	1404	2.93258	2.08874
NM_001081409	6670	23.173	3.47421
NM_001081411	3020	9.49936	3.14548
NM_001081412	6537	20.7561	3.17517
NM_001081413	6374	21.3138	3.34387
NM_001081415	2071	6.74163	3.25525
NM_001081417	9443	28.5534	3.02377
NM_001081418	5360	15.3446	2.8628
NM_001081419	6356	21.3913	3.36552
NM_001081420	4299	13.0981	3.04679
NM_001081421	3920	9.7052	2.47582
NM_001081422	10539	36.6628	3.47878
NM_001081423	5314	14.8909	2.8022
NM_001081425	3224	6.66637	2.06773
NM_001081426	8025	24.7599	3.08534
NM_001081428	3949	11.4249	2.89311
NM_001081429	3525	7.84605	2.22583
NM_001081430	4597	14.3774	3.12756
NM_001081431	1996	6.40078	3.2068
NM_001081433	6165	17.8279	2.89179
NM_001081434	3535	10.2829	2.90887
NM_001081436	13438	44.3894	3.30327
NM_001081437	4336	14.6563	3.38014
NM_001081441	1786	6.538	3.6607
NM_001081445	6184	24.2884	3.92763
NM_001081446	2026	3.26458	1.61134
NM_001081453	9675	34.08	3.52248
NM_001081454	4166	14.716	3.53242
NM_001081457	4107	15.681	3.81812
NM_001081458	2368	9.16958	3.87229
NM_001081459	3364	12.5094	3.71861
NM_001081462	3700	11.3408	3.06508
NM_001081463	3619	11.0973	3.06641
NM_001081464	3514	10.4931	2.98609
NM_001081465	3462	10.3448	2.98811
NM_001081466	3457	10.3227	2.98603
NM_001081467	3391	11.0066	3.24583
NM_001081468	3301	9.69192	2.93605
NM_001081469	3286	10.4024	3.16567
NM_001081470	3205	10.1589	3.16971
NM_001081473	5623	7.31486	1.30088
NM_001081475	2118	9.04564	4.27084
NM_001081477	6434	19.8951	3.09218
NM_001081490	1841	6.3698	3.45997
NM_001081499	5907	17.3144	2.93117
NM_001081548	8081	29.6025	3.66322
NM_001081549	2324	7.472	3.21515
NM_001081557	8436	18.0691	2.14191
NM_001081566	3237	8.16476	2.52232
NM_001081633	2818	9.68085	3.43536
NM_001081635	2073	7.6048	3.6685
NM_001081636	2118	7.79736	3.68147
NM_001081650	4000	12.0645	3.01614
NM_001081651	735	1.35231	1.83988
NM_001081652	4893	5.59294	1.14305
NM_001081654	1430	5.37161	3.75637
NM_001081655	2828	8.80882	3.11486
NM_001081656	6186	16.6217	2.68698
NM_001081668	1128	2.12031	1.87971
NM_001081678	3895	11.0332	2.83265
NM_001081680	1629	4.48409	2.75266
NM_001081682	3569	8.36838	2.34474
NM_001081684	5868	18.4985	3.15244
NM_001081685	5411	17.2303	3.18431
NM_001081750	4078	17.1927	4.21596
NM_001081756	7213	13.7311	1.90367
NM_001081956	6153	17.4118	2.82981
NM_001081957	469	0.670621	1.4299
NM_001081959	2480	9.31345	3.75542
NM_001081960	5626	19.1514	3.4041
NM_001081962	1061	3.65632	3.44611
NM_001081963	6731	23.6377	3.51177
NM_001081971	4861	9.37763	1.92916
NM_001081977	5162	18.4122	3.56687
NM_001081979	10151	34.2017	3.36929
NM_001081981	3562	8.12492	2.281
NM_001081982	2741	7.18207	2.62024
NM_001081983	439	0.883095	2.01161
NM_001081984	2203	2.43903	1.10714
NM_001082412	3191	8.09172	2.53579
NM_001082414	6413	20.7251	3.23173
NM_001082476	4751	15.4796	3.25818
NM_001082483	6547	17.985	2.74707
NM_001082484	2317	7.7553	3.34713
NM_001082485	6277	25.5721	4.07394
NM_001082532	691	2.27967	3.29909
NM_001082536	4366	13.9657	3.19875
NM_001082548	1289	5.10823	3.96294
NM_001082552	2706	6.43398	2.37767
NM_001082553	6876	10.0571	1.46264
NM_001082960	4682	7.05812	1.5075
NM_001082961	2032	5.4026	2.65876
NM_001082962	2076	5.4026	2.60241
NM_001082974	1156	2.47665	2.14243
NM_001082975	1227	4.37121	3.56252
NM_001082976	2110	2.35713	1.11713
NM_001083110	2700	10.8517	4.01914
NM_001083114	3758	12.1509	3.23333
NM_001083118	2467	8.38166	3.39751
NM_001083119	5504	19.0873	3.46789
NM_001083120	4219	15.3867	3.64699
NM_001083121	3487	13.0185	3.73343
NM_001083125	3378	7.03599	2.08289
NM_001083126	3292	7.00058	2.12654
NM_001083127	3188	6.88106	2.15843
NM_001083188	3169	12.0822	3.81264
NM_001083312	5534	9.81807	1.77414
NM_001083315	2170	6.24807	2.87929
NM_001083316	6570	26.2494	3.99534
NM_001083317	2735	8.71144	3.18517
NM_001083318	5141	16.7589	3.25985
NM_001083319	3852	14.4062	3.73992
NM_001083320	7179	22.2832	3.10394
NM_001083321	4969	14.2446	2.8667
NM_001083328	1560	5.34062	3.42348
NM_001083329	1466	5.01085	3.41804
NM_001083331	2450	9.78045	3.99202
NM_001083334	2122	7.99212	3.76632
NM_001083341	2704	9.42411	3.48525
NM_001083587	7483	29.5383	3.94739
NM_001083616	9064	23.713	2.61617
NM_001083618	2939	3.50361	1.19211
NM_001083628	8421	21.7742	2.5857
NM_001083806	6841	7.09132	1.03659
NM_001083807	3370	9.32009	2.7656
NM_001083808	1910	6.39193	3.34656
NM_001083809	2478	8.0054	3.23059
NM_001083810	4296	15.3667	3.57699
NM_001083880	2504	8.77562	3.50464
NM_001083881	2574	9.02351	3.50564
NM_001083882	2756	9.51043	3.45081
NM_001083887	3075	9.30238	3.02516
NM_001083891	487	1.80603	3.70848
NM_001083895	2874	6.17281	2.14781
NM_001083897	2356	9.86898	4.18887
NM_001083901	3375	12.4585	3.69141
NM_001083902	3050	4.0525	1.32869
NM_001083903	732	1.58028	2.15885
NM_001083906	4087	9.57683	2.34324
NM_001083912	5049	18.213	3.60725
NM_001083916	1796	4.41769	2.45974
NM_001083921	2397	9.27139	3.86792
NM_001083922	1318	5.21447	3.95635
NM_001083923	1216	4.77845	3.92965
NM_001083925	1834	2.41911	1.31903
NM_001083927	5202	18.8549	3.62454
NM_001083928	5148	18.6623	3.62516
NM_001083929	1523	5.06175	3.32354
NM_001083934	5319	10.5684	1.98691
NM_001083935	2222	8.23337	3.70539
NM_001083936	2255	8.31083	3.68551
NM_001083937	2413	8.3551	3.46254
NM_001083955	563	0.712673	1.26585
NM_001083958	1765	4.9865	2.82521
NM_001083967	7135	24.1202	3.38055
NM_001085355	11325	32.856	2.90119
NM_001085370	9885	28.5379	2.88699
NM_001085371	3395	11.4559	3.37434
NM_001085373	7858	21.0858	2.68336
NM_001085374	7826	22.3762	2.85921
NM_001085376	8585	18.0758	2.10551
NM_001085383	1874	4.92453	2.62782
NM_001085385	3338	9.71848	2.91147
NM_001085390	1155	2.75774	2.38765
NM_001085407	2045	7.5716	3.70249
NM_001085408	1976	7.36798	3.72874
NM_001085409	3128	6.84565	2.18851
NM_001085410	3731	10.969	2.93996
NM_001085415	3266	11.4869	3.51711
NM_001085416	3169	11.1394	3.51511
NM_001085417	965	3.13178	3.24537
NM_001085421	4009	10.1877	2.5412
NM_001085440	7391	26.3534	3.56561
NM_001085448	5294	22.1216	4.17863
NM_001085449	5047	21.1589	4.19237
NM_001085450	5357	22.3607	4.17411
NM_001085453	5046	21.2164	4.2046
NM_001085472	2374	9.79815	4.12728
NM_001085473	4699	18.4321	3.92256
NM_001085492	7458	25.6562	3.4401
NM_001085493	1079	3.04546	2.82249
NM_001085495	8776	29.3635	3.34588
NM_001085497	1111	1.64667	1.48215
NM_001085498	1561	5.64827	3.61837
NM_001085500	742	1.401	1.88814
NM_001085501	3266	7.08911	2.17058
NM_001085507	6602	21.1965	3.21062
NM_001085508	4774	12.7728	2.67549
NM_001085510	506	1.01589	2.00769
NM_001085513	1433	1.66217	1.15992
NM_001085515	4173	12.6488	3.03112
NM_001085521	2081	4.50622	2.16541
NM_001085536	1227	1.50724	1.22839
NM_001085549	6617	20.2559	3.06119
NM_001085555	1747	5.01749	2.87206
NM_001093749	845	1.89899	2.24732
NM_001093750	6489	8.09393	1.24733
NM_001093752	3086	12.6223	4.09018
NM_001093753	3068	12.412	4.04564
NM_001093754	2074	5.45571	2.63053
NM_001093757	5182	16.4358	3.1717
NM_001093759	3546	11.9251	3.36297
NM_001093760	3531	11.8941	3.36849
NM_001093764	3005	12.2571	4.0789
NM_001093765	2954	12.1951	4.12834
NM_001093766	2892	11.9827	4.14338
NM_001097617	2910	7.7221	2.65364
NM_001097621	6918	20.5569	2.9715
NM_001097623	4545	12.8148	2.81955
NM_001097644	2925	5.09495	1.74186
NM_001098168	5544	17.6486	3.18337
NM_001098170	6064	6.86778	1.13255
NM_001098171	8263	9.23377	1.11748
NM_001098172	4234	6.89877	1.62937
NM_001098203	3239	11.5334	3.56078
NM_001098222	2815	10.699	3.80069
[truncated: 20,222 more rows]
